# Supplementary material for: Dysfunction of the episodic memory network in the Alzheimer’s disease cascade
Source: Nat Commun. 2026 Apr 17;17:3578. doi: 10.1038/s41467-026-71831-z (PMC13090369; doi:10.1038/s41467-026-71831-z)
Supplement: Supplementary file 4 — Source Data [file 41467_2026_71831_MOESM4_ESM.zip]

Archive with 6 entries (5 files):
- Source_data/
- Source_data/gii_files.zip
- Source_data/SourceData_Manuscript.xlsx
- __MACOSX/Source_data/._SourceData_Manuscript.xlsx
- Source_data/SourceData_Supplement.xlsx
- __MACOSX/Source_data/._SourceData_Supplement.xlsx
