# Supplementary material for: Dysfunction of the episodic memory network in the Alzheimer’s disease cascade
Source: Nat Commun. 2026 Apr 17;17:3578. doi: 10.1038/s41467-026-71831-z (PMC13090369; doi:10.1038/s41467-026-71831-z)
Supplement: Supplementary file 4 — Source Data [file 41467_2026_71831_MOESM4_ESM.zip › Source_data/SourceData_Manuscript.xlsx]

## Sheet: Figure 1A
Disease_stage_raw	Abeta42_40	pTau181	HC_vol	ENT_vol	ADAS_COG_13	PACC5
-7.26972	0.0178834	0.0296228	0.0338789	0.0252029	0.0125797	0
-6.9453	0.0120884	0.025883	0.0266782	0.0198708	0.0106792	0.00768212
-6.62088	0.00726583	0.0221119	0.0201504	0.0150097	0.00872336	0.0152836
-6.29646	0.00355553	0.0183511	0.0143896	0.0106927	0.00680188	0.0227495
-5.97205	0.00109179	0.0146623	0.00948537	0.00699519	0.00499829	0.0300262
-5.64763	0	0.0111274	0.00552145	0.00399638	0.00338777	0.0370648
-5.32321	0.000393323	0.00784887	0.00257465	0.00177678	0.00203542	0.0438194
-4.99879	0.00237332	0.00494898	0.000713931	0.000417635	0.00099492	0.0502502
-4.67438	0.00602615	0.00256788	0	0	0.000307119	0.0563229
-4.34996	0.0114214	0.000861927	0.000484303	0.000603059	0	0.0620106
-4.02554	0.018611	0	0.00220879	0.00230295	8.79341e-05	0.0672938
-3.70112	0.027627	0.00015985	0.00520624	0.00517218	0.000572492	0.072162
-3.3767	0.0384824	0.00152442	0.00949896	0.00927764	0.00144266	0.0766135
-3.05229	0.0511688	0.00427644	0.0150999	0.0146799	0.00267624	0.080657
-2.72787	0.0656575	0.00859399	0.0220126	0.0214316	0.00424173	0.0843114
-2.40345	0.0818988	0.014644	0.030231	0.0295775	0.00609981	0.0876065
-2.07903	0.0998221	0.0225784	0.0397414	0.0391517	0.00820588	0.0905834
-1.75462	0.119338	0.0325279	0.050521	0.0501792	0.0105128	0.0932939
-1.4302	0.140338	0.0445975	0.0625401	0.0626734	0.0129727	0.0958012
-1.10578	0.162695	0.0588622	0.0757624	0.0766365	0.0155408	0.0981793
-0.78136	0.18627	0.0753632	0.0901457	0.0920583	0.0181776	0.100512
-0.45694	0.210906	0.0941046	0.105642	0.108917	0.0208516	0.102893
-0.13253	0.236437	0.115052	0.122201	0.12718	0.0235419	0.105426
0.19189	0.262687	0.138128	0.139767	0.146801	0.0262405	0.108219
0.51631	0.289472	0.163219	0.158282	0.167722	0.0289538	0.111389
0.84073	0.316607	0.190168	0.177686	0.189877	0.031705	0.115058
1.16514	0.343902	0.218782	0.197918	0.213186	0.0345342	0.11935
1.48956	0.371171	0.248834	0.218916	0.237562	0.0374994	0.12439
1.81398	0.398228	0.280064	0.240616	0.262908	0.0406767	0.130304
2.1384	0.424898	0.312188	0.262956	0.28912	0.0441596	0.137214
2.46282	0.451012	0.344901	0.285874	0.316089	0.0480571	0.145241
2.78723	0.476412	0.377886	0.309307	0.343698	0.0524936	0.154494
3.11165	0.500956	0.410818	0.333194	0.371828	0.0576054	0.165078
3.43607	0.524514	0.443372	0.357474	0.400358	0.0635383	0.177085
3.76049	0.546976	0.475231	0.382086	0.429163	0.0704451	0.190594
4.0849	0.568247	0.506094	0.406972	0.458121	0.0784811	0.205671
4.40932	0.588255	0.535682	0.43207	0.48711	0.0878013	0.222365
4.73374	0.606944	0.563743	0.457323	0.516009	0.0985561	0.240706
5.05816	0.624283	0.590061	0.48267	0.544704	0.110887	0.260706
5.38258	0.640257	0.614459	0.508054	0.573083	0.124923	0.282357
5.70699	0.654875	0.636804	0.533415	0.60104	0.140777	0.305629
6.03141	0.668164	0.657009	0.558692	0.628476	0.15854	0.330471
6.35583	0.680169	0.675035	0.583827	0.655298	0.178282	0.356809
6.68025	0.690953	0.690893	0.608758	0.681422	0.200044	0.384548
7.00466	0.700597	0.704641	0.633425	0.706771	0.223839	0.413573
7.32908	0.709192	0.716385	0.657766	0.731275	0.249648	0.443746
7.6535	0.716845	0.726274	0.681719	0.754874	0.277422	0.474912
7.97792	0.723672	0.734491	0.705223	0.777515	0.307075	0.506897
8.30234	0.729797	0.741259	0.728215	0.799154	0.338493	0.53951
8.62675	0.735349	0.746822	0.750634	0.819754	0.371524	0.572548
8.95117	0.74046	0.751448	0.772418	0.839284	0.40599	0.605795
9.27559	0.745265	0.755415	0.793509	0.857722	0.44168	0.639026
9.60001	0.749895	0.759004	0.813846	0.875049	0.478361	0.672009
9.92443	0.754477	0.762496	0.833372	0.891254	0.515772	0.704512
10.2488	0.759134	0.766158	0.852033	0.906329	0.553637	0.736297
10.5733	0.763979	0.770236	0.869774	0.920269	0.591662	0.767133
10.8977	0.769116	0.774955	0.886547	0.933076	0.629546	0.796793
11.2221	0.774637	0.780501	0.902305	0.94475	0.666978	0.82506
11.5465	0.780621	0.787026	0.917003	0.955294	0.703649	0.851729
11.8709	0.787132	0.79464	0.9306	0.964713	0.739254	0.876607
12.1953	0.794221	0.803404	0.943061	0.973011	0.773495	0.899522
12.5198	0.80192	0.813336	0.954354	0.980193	0.80609	0.920319
12.8442	0.810249	0.824402	0.964448	0.986262	0.836775	0.938867
13.1686	0.819209	0.836523	0.973321	0.991222	0.865304	0.955059
13.493	0.828785	0.849577	0.980951	0.995075	0.891463	0.968812
13.8174	0.838949	0.863397	0.987321	0.997823	0.915062	0.98007
14.1419	0.849656	0.87778	0.992419	0.999465	0.935945	0.988805
14.4663	0.86085	0.892495	0.996235	1	0.953987	0.995017
14.7907	0.872461	0.907281	0.998762	0.999428	0.9691	0.99873
15.1151	0.884406	0.921865	1	0.997747	0.981227	1
15.4395	0.896597	0.935961	0.999947	0.994957	0.99035	0.998907
15.7639	0.908934	0.949282	0.998608	0.991056	0.996484	0.995554
16.0884	0.921315	0.961548	0.995988	0.986045	0.999674	0.99007
16.4128	0.933631	0.972493	0.992096	0.979929	1	0.982603
16.7372	0.945769	0.981874	0.986944	0.972713	0.997568	0.973321
17.0616	0.957621	0.989475	0.980544	0.964407	0.992512	0.962409
17.386	0.969074	0.995115	0.972915	0.955024	0.984984	0.95006
17.7105	0.980023	0.998656	0.964074	0.944584	0.97516	0.936485
18.0349	0.990364	1	0.954045	0.93311	0.963228	0.921894
18.3593	1	0.999099	0.942852	0.920633	0.94939	0.906506

## Sheet: Figure 1B
Biomarker	Disease Stage
CSF-AB42/40	3.11165
CSF-pTau181	2.1384
Entorhinal Volume	3.11165
Hippocampal Volume	6.03141
PACC5	8.30234
ADAS-COG-13	10.2488
CSF-AB42/40	1.16514
CSF-pTau181	1.81398
Entorhinal Volume	3.43607
Hippocampal Volume	7.00467
PACC5	9.60001
ADAS-COG-13	10.8977
CSF-AB42/40	2.46282
CSF-pTau181	3.43607
Entorhinal Volume	0.191891
Hippocampal Volume	-0.781362
PACC5	9.60001
ADAS-COG-13	9.92442
CSF-AB42/40	-2.07903
CSF-pTau181	1.16514
Entorhinal Volume	6.03141
Hippocampal Volume	7.00467
PACC5	9.27559
ADAS-COG-13	9.92442
CSF-AB42/40	0.191891
CSF-pTau181	3.76049
Entorhinal Volume	3.11165
Hippocampal Volume	1.48956
PACC5	8.62675
ADAS-COG-13	10.2488
CSF-AB42/40	3.76049
CSF-pTau181	5.70699
Entorhinal Volume	5.38258
Hippocampal Volume	9.60001
PACC5	9.27559
ADAS-COG-13	10.2488
CSF-AB42/40	1.48956
CSF-pTau181	3.76049
Entorhinal Volume	3.43607
Hippocampal Volume	2.78723
PACC5	9.27559
ADAS-COG-13	10.5733
CSF-AB42/40	3.43607
CSF-pTau181	2.78723
Entorhinal Volume	7.00467
Hippocampal Volume	7.32908
PACC5	8.30234
ADAS-COG-13	9.92442
CSF-AB42/40	1.16514
CSF-pTau181	3.76049
Entorhinal Volume	7.32908
Hippocampal Volume	4.0849
PACC5	9.27559
ADAS-COG-13	9.92442
CSF-AB42/40	3.76049
CSF-pTau181	3.11165
Entorhinal Volume	2.1384
Hippocampal Volume	2.46282
PACC5	9.60001
ADAS-COG-13	11.2221
CSF-AB42/40	1.16514
CSF-pTau181	4.40932
Entorhinal Volume	2.78723
Hippocampal Volume	3.43607
PACC5	9.60001
ADAS-COG-13	10.5733
CSF-AB42/40	0.516309
CSF-pTau181	1.48956
Entorhinal Volume	5.05816
Hippocampal Volume	3.76049
PACC5	8.95117
ADAS-COG-13	8.95117
CSF-AB42/40	0.191891
CSF-pTau181	4.40932
Entorhinal Volume	4.0849
Hippocampal Volume	3.11165
PACC5	8.62675
ADAS-COG-13	10.2488
CSF-AB42/40	3.11165
CSF-pTau181	2.1384
Entorhinal Volume	7.32908
Hippocampal Volume	5.70699
PACC5	9.27559
ADAS-COG-13	10.5733
CSF-AB42/40	1.81398
CSF-pTau181	1.48956
Entorhinal Volume	5.70699
Hippocampal Volume	0.840727
PACC5	8.95117
ADAS-COG-13	10.2488
CSF-AB42/40	2.1384
CSF-pTau181	3.11165
Entorhinal Volume	2.46282
Hippocampal Volume	2.46282
PACC5	9.27559
ADAS-COG-13	10.5733
CSF-AB42/40	1.16514
CSF-pTau181	2.46282
Entorhinal Volume	4.40932
Hippocampal Volume	2.78723
PACC5	9.60001
ADAS-COG-13	10.2488
CSF-AB42/40	2.1384
CSF-pTau181	2.1384
Entorhinal Volume	2.78723
Hippocampal Volume	6.03141
PACC5	8.62675
ADAS-COG-13	10.2488
CSF-AB42/40	0.840727
CSF-pTau181	1.81398
Entorhinal Volume	5.70699
Hippocampal Volume	1.16514
PACC5	9.60001
ADAS-COG-13	11.8709
CSF-AB42/40	1.48956
CSF-pTau181	3.11165
Entorhinal Volume	12.1954
Hippocampal Volume	7.00467
PACC5	8.62675
ADAS-COG-13	9.60001
CSF-AB42/40	0.840727
CSF-pTau181	2.78723
Entorhinal Volume	2.78723
Hippocampal Volume	4.73374
PACC5	8.95117
ADAS-COG-13	9.60001
CSF-AB42/40	0.191891
CSF-pTau181	3.11165
Entorhinal Volume	8.30234
Hippocampal Volume	5.05816
PACC5	9.27559
ADAS-COG-13	10.5733
CSF-AB42/40	1.81398
CSF-pTau181	1.81398
Entorhinal Volume	6.03141
Hippocampal Volume	3.76049
PACC5	7.6535
ADAS-COG-13	10.2488
CSF-AB42/40	0.516309
CSF-pTau181	14.7907
Entorhinal Volume	2.46282
Hippocampal Volume	4.40932
PACC5	8.95117
ADAS-COG-13	10.5733
CSF-AB42/40	2.1384
CSF-pTau181	3.76049
Entorhinal Volume	7.32908
Hippocampal Volume	5.38258
PACC5	9.27559
ADAS-COG-13	10.8977
CSF-AB42/40	0.191891
CSF-pTau181	2.46282
Entorhinal Volume	7.00467
Hippocampal Volume	7.97792
PACC5	9.27559
ADAS-COG-13	10.5733
CSF-AB42/40	1.48956
CSF-pTau181	5.38258
Entorhinal Volume	0.516309
Hippocampal Volume	5.70699
PACC5	8.62675
ADAS-COG-13	10.2488
CSF-AB42/40	2.1384
CSF-pTau181	2.78723
Entorhinal Volume	3.43607
Hippocampal Volume	7.00467
PACC5	8.62675
ADAS-COG-13	10.2488
CSF-AB42/40	1.16514
CSF-pTau181	2.46282
Entorhinal Volume	2.78723
Hippocampal Volume	7.6535
PACC5	8.30234
ADAS-COG-13	9.92442
CSF-AB42/40	0.840727
CSF-pTau181	2.78723
Entorhinal Volume	3.11165
Hippocampal Volume	2.78723
PACC5	8.30234
ADAS-COG-13	10.2488
CSF-AB42/40	1.81398
CSF-pTau181	2.46282
Entorhinal Volume	7.32908
Hippocampal Volume	3.76049
PACC5	8.62675
ADAS-COG-13	10.8977
CSF-AB42/40	0.840727
CSF-pTau181	2.1384
Entorhinal Volume	5.38258
Hippocampal Volume	4.73374
PACC5	9.60001
ADAS-COG-13	9.92442
CSF-AB42/40	1.48956
CSF-pTau181	2.46282
Entorhinal Volume	10.2488
Hippocampal Volume	2.46282
PACC5	8.62675
ADAS-COG-13	10.2488
CSF-AB42/40	0.516309
CSF-pTau181	1.81398
Entorhinal Volume	2.1384
Hippocampal Volume	2.78723
PACC5	8.95117
ADAS-COG-13	10.8977
CSF-AB42/40	1.16514
CSF-pTau181	2.1384
Entorhinal Volume	1.48956
Hippocampal Volume	5.05816
PACC5	8.30234
ADAS-COG-13	10.2488
CSF-AB42/40	0.191891
CSF-pTau181	2.1384
Entorhinal Volume	2.78723
Hippocampal Volume	4.0849
PACC5	8.62675
ADAS-COG-13	10.2488
CSF-AB42/40	0.516309
CSF-pTau181	2.1384
Entorhinal Volume	4.40932
Hippocampal Volume	3.76049
PACC5	8.62675
ADAS-COG-13	9.92442
CSF-AB42/40	0.516309
CSF-pTau181	1.81398
Entorhinal Volume	6.03141
Hippocampal Volume	7.6535
PACC5	8.95117
ADAS-COG-13	10.2488
CSF-AB42/40	2.46282
CSF-pTau181	2.1384
Entorhinal Volume	2.46282
Hippocampal Volume	3.11165
PACC5	8.95117
ADAS-COG-13	9.27559
CSF-AB42/40	-0.456944
CSF-pTau181	2.1384
Entorhinal Volume	4.0849
Hippocampal Volume	3.43607
PACC5	9.27559
ADAS-COG-13	9.92442
CSF-AB42/40	1.16514
CSF-pTau181	13.8174
Entorhinal Volume	6.35583
Hippocampal Volume	4.73374
PACC5	9.27559
ADAS-COG-13	10.5733
CSF-AB42/40	1.16514
CSF-pTau181	0.191891
Entorhinal Volume	7.00467
Hippocampal Volume	7.00467
PACC5	9.27559
ADAS-COG-13	10.8977
CSF-AB42/40	1.81398
CSF-pTau181	1.81398
Entorhinal Volume	6.68025
Hippocampal Volume	4.0849
PACC5	9.27559
ADAS-COG-13	9.92442
CSF-AB42/40	1.16514
CSF-pTau181	3.43607
Entorhinal Volume	6.03141
Hippocampal Volume	5.38258
PACC5	8.30234
ADAS-COG-13	10.2488
CSF-AB42/40	1.81398
CSF-pTau181	4.0849
Entorhinal Volume	2.78723
Hippocampal Volume	0.191891
PACC5	8.95117
ADAS-COG-13	10.5733
CSF-AB42/40	0.840727
CSF-pTau181	2.46282
Entorhinal Volume	3.43607
Hippocampal Volume	7.32908
PACC5	9.92442
ADAS-COG-13	11.2221
CSF-AB42/40	2.46282
CSF-pTau181	1.48956
Entorhinal Volume	1.16514
Hippocampal Volume	1.81398
PACC5	8.30234
ADAS-COG-13	10.2488
CSF-AB42/40	1.48956
CSF-pTau181	2.78723
Entorhinal Volume	5.38258
Hippocampal Volume	4.0849
PACC5	8.62675
ADAS-COG-13	10.2488
CSF-AB42/40	0.840727
CSF-pTau181	4.0849
Entorhinal Volume	3.11165
Hippocampal Volume	5.05816
PACC5	8.95117
ADAS-COG-13	10.5733
CSF-AB42/40	1.16514
CSF-pTau181	2.46282
Entorhinal Volume	3.11165
Hippocampal Volume	4.73374
PACC5	9.27559
ADAS-COG-13	9.92442
CSF-AB42/40	0.840727
CSF-pTau181	2.1384
Entorhinal Volume	5.05816
Hippocampal Volume	4.73374
PACC5	8.95117
ADAS-COG-13	10.5733
CSF-AB42/40	0.516309
CSF-pTau181	3.76049
Entorhinal Volume	-2.72787
Hippocampal Volume	0.516309
PACC5	8.30234
ADAS-COG-13	10.2488
CSF-AB42/40	2.46282
CSF-pTau181	4.40932
Entorhinal Volume	5.70699
Hippocampal Volume	3.76049
PACC5	9.92442
ADAS-COG-13	10.8977
CSF-AB42/40	1.16514
CSF-pTau181	2.46282
Entorhinal Volume	3.76049
Hippocampal Volume	3.43607
PACC5	8.62675
ADAS-COG-13	10.2488
CSF-AB42/40	0.516309
CSF-pTau181	1.16514
Entorhinal Volume	4.0849
Hippocampal Volume	4.73374
PACC5	8.62675
ADAS-COG-13	10.5733
CSF-AB42/40	1.48956
CSF-pTau181	3.11165
Entorhinal Volume	4.73374
Hippocampal Volume	1.81398
PACC5	8.95117
ADAS-COG-13	10.5733
CSF-AB42/40	1.81398
CSF-pTau181	1.48956
Entorhinal Volume	5.38258
Hippocampal Volume	0.516309
PACC5	9.92442
ADAS-COG-13	10.8977
CSF-AB42/40	2.1384
CSF-pTau181	3.76049
Entorhinal Volume	5.70699
Hippocampal Volume	7.97792
PACC5	8.30234
ADAS-COG-13	10.5733
CSF-AB42/40	4.0849
CSF-pTau181	2.46282
Entorhinal Volume	6.03141
Hippocampal Volume	7.32908
PACC5	9.27559
ADAS-COG-13	9.60001
CSF-AB42/40	3.11165
CSF-pTau181	3.43607
Entorhinal Volume	0.191891
Hippocampal Volume	6.03141
PACC5	9.27559
ADAS-COG-13	9.27559
CSF-AB42/40	0.516309
CSF-pTau181	2.46282
Entorhinal Volume	2.46282
Hippocampal Volume	3.76049
PACC5	8.62675
ADAS-COG-13	10.5733
CSF-AB42/40	2.1384
CSF-pTau181	3.11165
Entorhinal Volume	5.05816
Hippocampal Volume	7.32908
PACC5	9.27559
ADAS-COG-13	9.60001
CSF-AB42/40	1.48956
CSF-pTau181	3.43607
Entorhinal Volume	5.38258
Hippocampal Volume	3.11165
PACC5	9.27559
ADAS-COG-13	10.2488
CSF-AB42/40	1.16514
CSF-pTau181	1.48956
Entorhinal Volume	2.78723
Hippocampal Volume	4.73374
PACC5	8.95117
ADAS-COG-13	11.5465
CSF-AB42/40	2.78723
CSF-pTau181	2.78723
Entorhinal Volume	5.05816
Hippocampal Volume	2.78723
PACC5	9.60001
ADAS-COG-13	10.2488
CSF-AB42/40	1.16514
CSF-pTau181	4.0849
Entorhinal Volume	2.78723
Hippocampal Volume	7.32908
PACC5	8.62675
ADAS-COG-13	11.2221
CSF-AB42/40	0.840727
CSF-pTau181	3.43607
Entorhinal Volume	11.2221
Hippocampal Volume	4.0849
PACC5	8.95117
ADAS-COG-13	10.2488
CSF-AB42/40	1.48956
CSF-pTau181	2.46282
Entorhinal Volume	3.76049
Hippocampal Volume	2.78723
PACC5	9.27559
ADAS-COG-13	10.2488
CSF-AB42/40	1.48956
CSF-pTau181	2.78723
Entorhinal Volume	3.11165
Hippocampal Volume	3.11165
PACC5	8.30234
ADAS-COG-13	9.60001
CSF-AB42/40	2.1384
CSF-pTau181	4.0849
Entorhinal Volume	3.76049
Hippocampal Volume	4.73374
PACC5	8.95117
ADAS-COG-13	10.5733
CSF-AB42/40	1.81398
CSF-pTau181	1.81398
Entorhinal Volume	5.70699
Hippocampal Volume	4.0849
PACC5	9.60001
ADAS-COG-13	10.2488
CSF-AB42/40	0.840727
CSF-pTau181	2.46282
Entorhinal Volume	2.1384
Hippocampal Volume	3.43607
PACC5	9.27559
ADAS-COG-13	10.5733
CSF-AB42/40	1.16514
CSF-pTau181	3.11165
Entorhinal Volume	4.0849
Hippocampal Volume	5.70699
PACC5	9.60001
ADAS-COG-13	9.60001
CSF-AB42/40	0.516309
CSF-pTau181	1.81398
Entorhinal Volume	2.78723
Hippocampal Volume	3.76049
PACC5	9.27559
ADAS-COG-13	10.5733
CSF-AB42/40	3.11165
CSF-pTau181	3.43607
Entorhinal Volume	1.81398
Hippocampal Volume	4.0849
PACC5	9.27559
ADAS-COG-13	10.5733
CSF-AB42/40	2.1384
CSF-pTau181	2.46282
Entorhinal Volume	4.40932
Hippocampal Volume	10.5733
PACC5	8.62675
ADAS-COG-13	10.2488
CSF-AB42/40	-0.132527
CSF-pTau181	3.43607
Entorhinal Volume	3.43607
Hippocampal Volume	6.03141
PACC5	8.95117
ADAS-COG-13	9.27559
CSF-AB42/40	3.43607
CSF-pTau181	2.78723
Entorhinal Volume	7.32908
Hippocampal Volume	3.43607
PACC5	7.97792
ADAS-COG-13	10.5733
CSF-AB42/40	1.48956
CSF-pTau181	2.1384
Entorhinal Volume	0.840727
Hippocampal Volume	5.05816
PACC5	9.27559
ADAS-COG-13	10.5733
CSF-AB42/40	1.48956
CSF-pTau181	1.48956
Entorhinal Volume	-0.781362
Hippocampal Volume	8.62675
PACC5	8.95117
ADAS-COG-13	11.2221
CSF-AB42/40	1.48956
CSF-pTau181	2.78723
Entorhinal Volume	2.78723
Hippocampal Volume	3.43607
PACC5	8.95117
ADAS-COG-13	9.92442
CSF-AB42/40	2.78723
CSF-pTau181	2.78723
Entorhinal Volume	4.40932
Hippocampal Volume	7.00467
PACC5	8.30234
ADAS-COG-13	9.60001
CSF-AB42/40	1.16514
CSF-pTau181	2.46282
Entorhinal Volume	4.73374
Hippocampal Volume	2.46282
PACC5	9.27559
ADAS-COG-13	10.2488
CSF-AB42/40	-0.781362
CSF-pTau181	1.81398
Entorhinal Volume	8.95117
Hippocampal Volume	3.43607
PACC5	10.2488
ADAS-COG-13	9.92442
CSF-AB42/40	2.46282
CSF-pTau181	2.46282
Entorhinal Volume	3.43607
Hippocampal Volume	8.62675
PACC5	9.27559
ADAS-COG-13	10.5733
CSF-AB42/40	-0.132527
CSF-pTau181	2.78723
Entorhinal Volume	-0.132527
Hippocampal Volume	3.11165
PACC5	8.62675
ADAS-COG-13	10.8977
CSF-AB42/40	1.48956
CSF-pTau181	2.78723
Entorhinal Volume	3.11165
Hippocampal Volume	5.38258
PACC5	7.32908
ADAS-COG-13	10.2488
CSF-AB42/40	2.46282
CSF-pTau181	3.11165
Entorhinal Volume	1.81398
Hippocampal Volume	3.11165
PACC5	9.60001
ADAS-COG-13	10.5733
CSF-AB42/40	1.16514
CSF-pTau181	2.1384
Entorhinal Volume	0.516309
Hippocampal Volume	0.191891
PACC5	8.95117
ADAS-COG-13	10.5733
CSF-AB42/40	0.840727
CSF-pTau181	2.1384
Entorhinal Volume	4.40932
Hippocampal Volume	3.11165
PACC5	9.27559
ADAS-COG-13	10.5733
CSF-AB42/40	1.16514
CSF-pTau181	2.1384
Entorhinal Volume	7.32908
Hippocampal Volume	4.0849
PACC5	9.27559
ADAS-COG-13	10.2488
CSF-AB42/40	0.191891
CSF-pTau181	2.78723
Entorhinal Volume	6.03141
Hippocampal Volume	5.38258
PACC5	8.62675
ADAS-COG-13	11.2221
CSF-AB42/40	0.840727
CSF-pTau181	3.76049
Entorhinal Volume	5.38258
Hippocampal Volume	4.40932
PACC5	9.60001
ADAS-COG-13	9.92442
CSF-AB42/40	1.16514
CSF-pTau181	2.78723
Entorhinal Volume	2.46282
Hippocampal Volume	9.60001
PACC5	9.60001
ADAS-COG-13	9.92442
CSF-AB42/40	2.1384
CSF-pTau181	3.43607
Entorhinal Volume	2.78723
Hippocampal Volume	7.97792
PACC5	9.27559
ADAS-COG-13	10.2488
CSF-AB42/40	1.16514
CSF-pTau181	3.43607
Entorhinal Volume	5.05816
Hippocampal Volume	4.0849
PACC5	8.30234
ADAS-COG-13	10.2488
CSF-AB42/40	1.16514
CSF-pTau181	2.1384
Entorhinal Volume	6.68025
Hippocampal Volume	2.46282
PACC5	8.62675
ADAS-COG-13	10.2488
CSF-AB42/40	-0.132527
CSF-pTau181	3.76049
Entorhinal Volume	10.8977
Hippocampal Volume	2.1384
PACC5	9.27559
ADAS-COG-13	10.8977
CSF-AB42/40	-0.456944
CSF-pTau181	2.78723
Entorhinal Volume	1.16514
Hippocampal Volume	7.00467
PACC5	8.95117
ADAS-COG-13	9.92442
CSF-AB42/40	4.73374
CSF-pTau181	3.11165
Entorhinal Volume	7.97792
Hippocampal Volume	4.73374
PACC5	9.27559
ADAS-COG-13	10.5733
CSF-AB42/40	-0.456944
CSF-pTau181	3.11165
Entorhinal Volume	9.27559
Hippocampal Volume	4.40932
PACC5	8.30234
ADAS-COG-13	9.92442
CSF-AB42/40	0.191891
CSF-pTau181	3.11165
Entorhinal Volume	3.76049
Hippocampal Volume	-0.781362
PACC5	9.27559
ADAS-COG-13	9.92442
CSF-AB42/40	-0.781362
CSF-pTau181	2.78723
Entorhinal Volume	5.38258
Hippocampal Volume	1.48956
PACC5	8.30234
ADAS-COG-13	10.2488
CSF-AB42/40	1.48956
CSF-pTau181	2.1384
Entorhinal Volume	2.78723
Hippocampal Volume	3.76049
PACC5	9.27559
ADAS-COG-13	10.2488
CSF-AB42/40	2.1384
CSF-pTau181	2.1384
Entorhinal Volume	5.05816
Hippocampal Volume	1.81398
PACC5	9.27559
ADAS-COG-13	11.2221
CSF-AB42/40	1.16514
CSF-pTau181	2.1384
Entorhinal Volume	2.46282
Hippocampal Volume	6.68025
PACC5	8.95117
ADAS-COG-13	10.2488
CSF-AB42/40	2.1384
CSF-pTau181	1.48956
Entorhinal Volume	2.78723
Hippocampal Volume	4.40932
PACC5	7.97792
ADAS-COG-13	10.2488
CSF-AB42/40	1.16514
CSF-pTau181	2.1384
Entorhinal Volume	2.78723
Hippocampal Volume	7.6535
PACC5	9.27559
ADAS-COG-13	10.5733
CSF-AB42/40	1.16514
CSF-pTau181	4.0849
Entorhinal Volume	3.43607
Hippocampal Volume	0.516309
PACC5	8.62675
ADAS-COG-13	10.5733
CSF-AB42/40	0.191891
CSF-pTau181	2.46282
Entorhinal Volume	5.70699
Hippocampal Volume	1.81398
PACC5	8.95117
ADAS-COG-13	11.2221
CSF-AB42/40	0.840727
CSF-pTau181	3.11165
Entorhinal Volume	8.62675
Hippocampal Volume	6.68025
PACC5	8.95117
ADAS-COG-13	10.5733
CSF-AB42/40	-0.132527
CSF-pTau181	4.40932
Entorhinal Volume	11.5465
Hippocampal Volume	3.11165
PACC5	9.27559
ADAS-COG-13	9.92442
CSF-AB42/40	0.516309
CSF-pTau181	3.11165
Entorhinal Volume	4.40932
Hippocampal Volume	10.5733
PACC5	8.62675
ADAS-COG-13	10.2488
CSF-AB42/40	0.191891
CSF-pTau181	3.11165
Entorhinal Volume	2.46282
Hippocampal Volume	6.68025
PACC5	8.95117
ADAS-COG-13	11.2221
CSF-AB42/40	1.48956
CSF-pTau181	3.43607
Entorhinal Volume	5.70699
Hippocampal Volume	1.81398
PACC5	8.30234
ADAS-COG-13	11.2221
CSF-AB42/40	1.16514
CSF-pTau181	2.78723
Entorhinal Volume	3.76049
Hippocampal Volume	4.40932
PACC5	8.62675
ADAS-COG-13	10.5733
CSF-AB42/40	1.16514
CSF-pTau181	4.0849
Entorhinal Volume	3.43607
Hippocampal Volume	4.40932
PACC5	8.30234
ADAS-COG-13	9.92442
CSF-AB42/40	-0.132527
CSF-pTau181	3.11165
Entorhinal Volume	2.46282
Hippocampal Volume	5.70699
PACC5	8.62675
ADAS-COG-13	10.2488
CSF-AB42/40	1.48956
CSF-pTau181	4.73374
Entorhinal Volume	6.68025
Hippocampal Volume	4.0849
PACC5	9.27559
ADAS-COG-13	11.8709
CSF-AB42/40	1.16514
CSF-pTau181	3.76049
Entorhinal Volume	6.35583
Hippocampal Volume	6.68025
PACC5	7.97792
ADAS-COG-13	9.27559
CSF-AB42/40	1.48956
CSF-pTau181	1.81398
Entorhinal Volume	7.32908
Hippocampal Volume	1.48956
PACC5	8.95117
ADAS-COG-13	9.92442
CSF-AB42/40	2.46282
CSF-pTau181	2.46282
Entorhinal Volume	3.76049
Hippocampal Volume	6.35583
PACC5	8.30234
ADAS-COG-13	10.5733
CSF-AB42/40	2.78723
CSF-pTau181	3.43607
Entorhinal Volume	3.76049
Hippocampal Volume	5.70699
PACC5	8.95117
ADAS-COG-13	9.92442
CSF-AB42/40	0.840727
CSF-pTau181	0.516309
Entorhinal Volume	2.78723
Hippocampal Volume	2.78723
PACC5	8.95117
ADAS-COG-13	10.5733
CSF-AB42/40	2.46282
CSF-pTau181	3.43607
Entorhinal Volume	-0.132527
Hippocampal Volume	3.43607
PACC5	8.95117
ADAS-COG-13	9.92442
CSF-AB42/40	1.81398
CSF-pTau181	1.81398
Entorhinal Volume	2.1384
Hippocampal Volume	5.70699
PACC5	7.97792
ADAS-COG-13	9.92442
CSF-AB42/40	2.1384
CSF-pTau181	2.1384
Entorhinal Volume	3.43607
Hippocampal Volume	6.03141
PACC5	9.27559
ADAS-COG-13	11.2221
CSF-AB42/40	0.840727
CSF-pTau181	5.05816
Entorhinal Volume	3.11165
Hippocampal Volume	6.03141
PACC5	9.27559
ADAS-COG-13	9.27559
CSF-AB42/40	0.516309
CSF-pTau181	1.81398
Entorhinal Volume	9.27559
Hippocampal Volume	9.27559
PACC5	9.60001
ADAS-COG-13	10.8977
CSF-AB42/40	0.516309
CSF-pTau181	3.43607
Entorhinal Volume	8.95117
Hippocampal Volume	2.78723
PACC5	8.30234
ADAS-COG-13	10.8977
CSF-AB42/40	2.1384
CSF-pTau181	2.78723
Entorhinal Volume	5.38258
Hippocampal Volume	1.48956
PACC5	9.60001
ADAS-COG-13	9.60001
CSF-AB42/40	3.76049
CSF-pTau181	2.78723
Entorhinal Volume	7.97792
Hippocampal Volume	10.2488
PACC5	8.62675
ADAS-COG-13	10.2488
CSF-AB42/40	-0.132527
CSF-pTau181	14.1419
Entorhinal Volume	7.00467
Hippocampal Volume	7.00467
PACC5	9.27559
ADAS-COG-13	9.60001
CSF-AB42/40	2.1384
CSF-pTau181	1.16514
Entorhinal Volume	3.43607
Hippocampal Volume	1.16514
PACC5	9.27559
ADAS-COG-13	10.2488
CSF-AB42/40	2.1384
CSF-pTau181	2.46282
Entorhinal Volume	2.78723
Hippocampal Volume	11.5465
PACC5	9.60001
ADAS-COG-13	10.8977
CSF-AB42/40	4.0849
CSF-pTau181	3.76049
Entorhinal Volume	0.516309
Hippocampal Volume	1.48956
PACC5	8.62675
ADAS-COG-13	10.2488
CSF-AB42/40	0.191891
CSF-pTau181	2.78723
Entorhinal Volume	3.76049
Hippocampal Volume	5.38258
PACC5	8.62675
ADAS-COG-13	9.92442
CSF-AB42/40	2.78723
CSF-pTau181	3.11165
Entorhinal Volume	6.35583
Hippocampal Volume	6.35583
PACC5	9.27559
ADAS-COG-13	10.2488
CSF-AB42/40	0.191891
CSF-pTau181	2.1384
Entorhinal Volume	7.6535
Hippocampal Volume	4.0849
PACC5	8.62675
ADAS-COG-13	11.2221
CSF-AB42/40	0.840727
CSF-pTau181	3.76049
Entorhinal Volume	5.70699
Hippocampal Volume	1.81398
PACC5	9.27559
ADAS-COG-13	10.5733
CSF-AB42/40	1.16514
CSF-pTau181	3.43607
Entorhinal Volume	6.35583
Hippocampal Volume	4.40932
PACC5	8.62675
ADAS-COG-13	10.2488
CSF-AB42/40	1.81398
CSF-pTau181	1.48956
Entorhinal Volume	3.76049
Hippocampal Volume	3.76049
PACC5	9.27559
ADAS-COG-13	10.2488
CSF-AB42/40	0.516309
CSF-pTau181	3.11165
Entorhinal Volume	3.11165
Hippocampal Volume	5.70699
PACC5	8.62675
ADAS-COG-13	10.2488
CSF-AB42/40	-0.456944
CSF-pTau181	2.1384
Entorhinal Volume	8.30234
Hippocampal Volume	2.1384
PACC5	9.27559
ADAS-COG-13	10.8977
CSF-AB42/40	0.516309
CSF-pTau181	2.46282
Entorhinal Volume	4.40932
Hippocampal Volume	1.81398
PACC5	8.30234
ADAS-COG-13	10.8977
CSF-AB42/40	0.840727
CSF-pTau181	2.78723
Entorhinal Volume	2.46282
Hippocampal Volume	6.68025
PACC5	9.27559
ADAS-COG-13	9.92442
CSF-AB42/40	2.46282
CSF-pTau181	3.11165
Entorhinal Volume	4.73374
Hippocampal Volume	6.35583
PACC5	10.5733
ADAS-COG-13	10.5733
CSF-AB42/40	1.16514
CSF-pTau181	2.1384
Entorhinal Volume	2.78723
Hippocampal Volume	4.40932
PACC5	8.30234
ADAS-COG-13	10.8977
CSF-AB42/40	1.48956
CSF-pTau181	2.78723
Entorhinal Volume	1.81398
Hippocampal Volume	7.00467
PACC5	9.27559
ADAS-COG-13	10.2488
CSF-AB42/40	1.81398
CSF-pTau181	1.48956
Entorhinal Volume	7.32908
Hippocampal Volume	6.03141
PACC5	8.95117
ADAS-COG-13	10.5733
CSF-AB42/40	1.81398
CSF-pTau181	2.1384
Entorhinal Volume	1.48956
Hippocampal Volume	3.76049
PACC5	8.95117
ADAS-COG-13	10.2488
CSF-AB42/40	-0.132527
CSF-pTau181	3.11165
Entorhinal Volume	10.5733
Hippocampal Volume	10.5733
PACC5	8.62675
ADAS-COG-13	10.2488
CSF-AB42/40	0.840727
CSF-pTau181	1.81398
Entorhinal Volume	2.1384
Hippocampal Volume	6.35583
PACC5	8.30234
ADAS-COG-13	10.5733
CSF-AB42/40	2.1384
CSF-pTau181	2.78723
Entorhinal Volume	9.27559
Hippocampal Volume	7.00467
PACC5	8.62675
ADAS-COG-13	10.2488
CSF-AB42/40	0.516309
CSF-pTau181	1.81398
Entorhinal Volume	4.0849
Hippocampal Volume	1.81398
PACC5	8.95117
ADAS-COG-13	10.5733
CSF-AB42/40	1.16514
CSF-pTau181	3.11165
Entorhinal Volume	7.6535
Hippocampal Volume	4.40932
PACC5	9.27559
ADAS-COG-13	10.5733
CSF-AB42/40	2.78723
CSF-pTau181	2.46282
Entorhinal Volume	4.40932
Hippocampal Volume	4.0849
PACC5	8.30234
ADAS-COG-13	10.2488
CSF-AB42/40	0.191891
CSF-pTau181	3.43607
Entorhinal Volume	4.73374
Hippocampal Volume	6.03141
PACC5	9.60001
ADAS-COG-13	10.5733
CSF-AB42/40	0.191891
CSF-pTau181	3.11165
Entorhinal Volume	4.40932
Hippocampal Volume	10.8977
PACC5	9.27559
ADAS-COG-13	10.5733
CSF-AB42/40	-0.132527
CSF-pTau181	2.78723
Entorhinal Volume	2.46282
Hippocampal Volume	7.32908
PACC5	7.97792
ADAS-COG-13	9.92442
CSF-AB42/40	1.16514
CSF-pTau181	3.43607
Entorhinal Volume	5.38258
Hippocampal Volume	2.46282
PACC5	9.27559
ADAS-COG-13	10.2488
CSF-AB42/40	1.16514
CSF-pTau181	2.78723
Entorhinal Volume	2.46282
Hippocampal Volume	2.78723
PACC5	8.95117
ADAS-COG-13	11.2221
CSF-AB42/40	0.840727
CSF-pTau181	3.76049
Entorhinal Volume	3.76049
Hippocampal Volume	5.38258
PACC5	7.97792
ADAS-COG-13	10.2488
CSF-AB42/40	2.46282
CSF-pTau181	1.48956
Entorhinal Volume	0.191891
Hippocampal Volume	5.05816
PACC5	7.97792
ADAS-COG-13	9.92442
CSF-AB42/40	2.46282
CSF-pTau181	2.78723
Entorhinal Volume	7.97792
Hippocampal Volume	-0.456944
PACC5	8.95117
ADAS-COG-13	10.8977
CSF-AB42/40	0.516309
CSF-pTau181	14.7907
Entorhinal Volume	2.1384
Hippocampal Volume	5.38258
PACC5	9.27559
ADAS-COG-13	10.8977
CSF-AB42/40	1.16514
CSF-pTau181	3.11165
Entorhinal Volume	5.38258
Hippocampal Volume	4.73374
PACC5	8.95117
ADAS-COG-13	10.5733
CSF-AB42/40	1.81398
CSF-pTau181	2.78723
Entorhinal Volume	1.16514
Hippocampal Volume	7.00467
PACC5	9.27559
ADAS-COG-13	10.2488
CSF-AB42/40	3.11165
CSF-pTau181	4.40932
Entorhinal Volume	4.73374
Hippocampal Volume	2.1384
PACC5	9.27559
ADAS-COG-13	9.60001
CSF-AB42/40	17.386
CSF-pTau181	3.11165
Entorhinal Volume	4.73374
Hippocampal Volume	7.6535
PACC5	9.60001
ADAS-COG-13	10.2488
CSF-AB42/40	2.1384
CSF-pTau181	2.78723
Entorhinal Volume	5.38258
Hippocampal Volume	7.97792
PACC5	8.95117
ADAS-COG-13	10.2488
CSF-AB42/40	0.840727
CSF-pTau181	3.43607
Entorhinal Volume	2.1384
Hippocampal Volume	3.43607
PACC5	9.60001
ADAS-COG-13	11.2221
CSF-AB42/40	0.516309
CSF-pTau181	2.46282
Entorhinal Volume	3.11165
Hippocampal Volume	6.35583
PACC5	9.27559
ADAS-COG-13	10.5733
CSF-AB42/40	-0.132527
CSF-pTau181	3.43607
Entorhinal Volume	-0.781362
Hippocampal Volume	3.43607
PACC5	8.62675
ADAS-COG-13	10.2488
CSF-AB42/40	1.16514
CSF-pTau181	3.11165
Entorhinal Volume	8.30234
Hippocampal Volume	9.27559
PACC5	9.60001
ADAS-COG-13	10.8977
CSF-AB42/40	1.48956
CSF-pTau181	4.40932
Entorhinal Volume	5.38258
Hippocampal Volume	2.46282
PACC5	8.95117
ADAS-COG-13	10.5733
CSF-AB42/40	3.11165
CSF-pTau181	2.1384
Entorhinal Volume	1.81398
Hippocampal Volume	2.46282
PACC5	7.97792
ADAS-COG-13	10.2488
CSF-AB42/40	1.16514
CSF-pTau181	2.46282
Entorhinal Volume	6.35583
Hippocampal Volume	0.840727
PACC5	9.27559
ADAS-COG-13	9.60001
CSF-AB42/40	-0.781362
CSF-pTau181	2.46282
Entorhinal Volume	3.43607
Hippocampal Volume	6.35583
PACC5	8.62675
ADAS-COG-13	10.5733
CSF-AB42/40	1.16514
CSF-pTau181	3.11165
Entorhinal Volume	7.00467
Hippocampal Volume	3.76049
PACC5	9.60001
ADAS-COG-13	10.5733
CSF-AB42/40	0.191891
CSF-pTau181	3.11165
Entorhinal Volume	2.46282
Hippocampal Volume	3.76049
PACC5	9.60001
ADAS-COG-13	10.5733
CSF-AB42/40	2.1384
CSF-pTau181	2.78723
Entorhinal Volume	4.73374
Hippocampal Volume	5.38258
PACC5	8.95117
ADAS-COG-13	10.5733
CSF-AB42/40	2.46282
CSF-pTau181	2.46282
Entorhinal Volume	3.43607
Hippocampal Volume	8.62675
PACC5	9.27559
ADAS-COG-13	10.2488
CSF-AB42/40	7.00467
CSF-pTau181	1.48956
Entorhinal Volume	6.03141
Hippocampal Volume	1.16514
PACC5	8.30234
ADAS-COG-13	8.95117
CSF-AB42/40	0.840727
CSF-pTau181	3.11165
Entorhinal Volume	7.00467
Hippocampal Volume	0.516309
PACC5	9.27559
ADAS-COG-13	10.2488
CSF-AB42/40	0.516309
CSF-pTau181	3.11165
Entorhinal Volume	1.48956
Hippocampal Volume	7.00467
PACC5	9.60001
ADAS-COG-13	10.2488
CSF-AB42/40	-0.456944
CSF-pTau181	2.46282
Entorhinal Volume	3.11165
Hippocampal Volume	7.6535
PACC5	8.62675
ADAS-COG-13	10.2488
CSF-AB42/40	1.48956
CSF-pTau181	3.43607
Entorhinal Volume	4.73374
Hippocampal Volume	6.35583
PACC5	8.30234
ADAS-COG-13	11.2221
CSF-AB42/40	3.43607
CSF-pTau181	2.46282
Entorhinal Volume	7.97792
Hippocampal Volume	5.70699
PACC5	9.27559
ADAS-COG-13	10.8977
CSF-AB42/40	0.840727
CSF-pTau181	3.43607
Entorhinal Volume	3.11165
Hippocampal Volume	5.38258
PACC5	8.95117
ADAS-COG-13	10.5733
CSF-AB42/40	-0.456944
CSF-pTau181	2.1384
Entorhinal Volume	3.43607
Hippocampal Volume	8.30234
PACC5	8.95117
ADAS-COG-13	10.8977
CSF-AB42/40	0.516309
CSF-pTau181	3.43607
Entorhinal Volume	3.43607
Hippocampal Volume	7.00467
PACC5	8.30234
ADAS-COG-13	10.5733
CSF-AB42/40	1.48956
CSF-pTau181	3.43607
Entorhinal Volume	5.05816
Hippocampal Volume	5.05816
PACC5	8.30234
ADAS-COG-13	10.8977
CSF-AB42/40	1.81398
CSF-pTau181	2.78723
Entorhinal Volume	3.76049
Hippocampal Volume	7.32908
PACC5	9.27559
ADAS-COG-13	11.8709
CSF-AB42/40	2.1384
CSF-pTau181	3.43607
Entorhinal Volume	5.05816
Hippocampal Volume	5.05816
PACC5	9.60001
ADAS-COG-13	11.5465
CSF-AB42/40	0.840727
CSF-pTau181	2.1384
Entorhinal Volume	0.516309
Hippocampal Volume	4.73374
PACC5	8.30234
ADAS-COG-13	10.2488
CSF-AB42/40	2.1384
CSF-pTau181	3.11165
Entorhinal Volume	4.73374
Hippocampal Volume	4.73374
PACC5	8.95117
ADAS-COG-13	10.5733
CSF-AB42/40	0.840727
CSF-pTau181	2.46282
Entorhinal Volume	1.48956
Hippocampal Volume	5.05816
PACC5	8.95117
ADAS-COG-13	10.5733
CSF-AB42/40	1.81398
CSF-pTau181	2.78723
Entorhinal Volume	4.40932
Hippocampal Volume	2.46282
PACC5	8.30234
ADAS-COG-13	10.8977
CSF-AB42/40	1.81398
CSF-pTau181	2.46282
Entorhinal Volume	2.46282
Hippocampal Volume	5.05816
PACC5	9.27559
ADAS-COG-13	10.2488

## Sheet: Figure 1C
Disease_stage	Diagnostic_group
-5.6781	CN
3.83942	DAT
-4.13226	CN
-7.44806	SCD
-4.96945	SCD
-3.01104	SCD
-3.8648	CN
-2.84922	SCD
13.3431	DAT
4.05541	SCD
-0.872459	SCD
2.54996	MCI
13.344	MCI
9.08341	MCI
2.36074	SCD
-5.19094	CN
-9.02512	CN
0.673391	SCD
-7.56393	CN
3.1529	SCD
3.84769	SCD
8.28935	MCI
2.03534	SCD
-7.44631	SCD
-5.33893	CN
-3.11212	SCD
-0.351331	MCI
-6.46018	CN
-2.22799	CN
-4.04221	CN
-6.59243	MCI
-4.5541	SCD
-2.37331	MCI
-1.53694	SCD
-3.01098	SCD
-3.84824	CN
-5.50156	SCD
7.53759	DAT
-3.58723	CN
-2.77488	CN
-3.67362	CN
10.7937	MCI
6.45868	SCD
-3.31702	CN
-4.40798	SCD
-7.80012	CN
-1.69677	CN
2.49023	SCD
-7.858	CN
1.97653	SCD
0.795585	SCD
-4.01282	SCD
-5.72394	MCI
-8.5243	CN
0.548388	MCI
-4.30586	SCD
-10.3054	CN
-0.0738208	SCD
1.16317	SCD
-3.71777	SCD
4.55804	MCI
12.5583	MCI
7.32809	MCI
-10.8807	CN
-2.16915	MCI
5.3521	SCD
-7.75779	SCD
1.31024	CN
-2.01018	SCD
2.03448	SCD
-1.91836	SCD
3.95151	SCD
-10.2778	MCI
7.22234	CN
-2.3346	SCD
-0.855921	CN
-5.9574	CN
-2.97978	SCD
-1.97898	SCD
-5.70749	SCD
9.45016	MCI
-2.77485	SCD
-4.09826	CN
1.01794	CN
0.791009	SCD
-5.25076	SCD
-0.0894394	SCD
0.545563	SCD
-5.72394	SCD
4.34771	MCI
0.176138	SCD
0.899433	SCD
-4.74709	SCD
7.1065	MCI
-2.24275	SCD
0.926117	SCD
-1.96428	SCD
-4.83812	CN
-5.04387	CN
4.82368	MCI
-8.686	CN
-1.92195	SCD
-7.17794	CN
-3.66077	CN
1.22385	SCD
6.99168	MCI
-1.28142	MCI
7.5055	DAT
-5.37013	CN
-3.63968	CN
-3.96505	CN
4.79245	MCI
3.52785	MCI
-4.01457	CN
-2.61398	CN
-2.33285	CN
12.8707	DAT
1.69807	SCD
-2.12325	SCD
-1.69772	CN
-2.08092	CN
-1.88522	SCD
7.15433	DAT
-3.45397	SCD
13.3587	DAT
-2.44395	SCD
-4.69009	CN
-1.40183	CN
0.585162	SCD
-9.12629	CN
2.48848	MCI
4.4956	SCD
3.90558	SCD
-2.56808	SCD
2.6199	CN
-4.08722	CN
-10.3348	SCD
-0.605928	CN
7.67086	DAT
4.67483	MCI
-3.28579	SCD
-4.10099	CN
-1.47801	SCD
4.5554	MCI
-0.691425	MCI
-2.74359	CN
-5.26543	SCD
-9.64001	SCD
-6.33884	CN
-2.42187	CN
4.07376	DAT
-0.0608781	CN
-0.165707	SCD
-3.88042	SCD
-4.73329	CN
7.83167	MCI
5.76754	MCI
-3.70028	SCD
-5.47306	CN
-2.78958	SCD
-1.62517	SCD
7.2251	DAT
-4.94095	MCI
-5.90046	SCD
4.05452	SCD
-2.93658	SCD
-3.62956	CN
-6.35624	MCI
-0.839384	MCI
-0.943261	SCD
-9.52424	SCD
-1.71331	CN
-4.01368	CN
2.27064	CN
-4.04221	CN
4.74735	SCD
-0.310009	MCI
-5.72219	CN
6.25093	CN
-4.39783	SCD
-4.17634	SCD
-4.45486	CN
7.53489	MCI
3.64458	MCI
5.59108	MCI
0.95732	SCD
0.958273	SCD
-9.89274	CN
6.39892	SCD
-2.9807	CN
0.587895	CN
4.7879	SCD
-2.65628	SCD
-7.85889	CN
0.178044	CN
-3.35751	CN
-5.26546	SCD
1.31392	SCD
-1.62428	SCD
6.01747	MCI
-2.78958	CN
6.71144	DAT
-5.70381	SCD
1.85796	SCD
-3.18753	CN
0.601699	SCD
1.63923	SCD
-5.78008	CN
11.0455	DAT
-1.50565	MCI
-1.92195	SCD
-0.117076	SCD
12.7549	DAT
-6.04483	CN
9.15688	MCI
-4.01095	SCD
2.2256	CN
0.767149	SCD
-2.00929	SCD
-4.97129	CN
-6.76802	SCD
3.05363	SCD
9.07145	DAT
3.40655	CN
-4.08629	CN
-0.472663	SCD
-5.32424	SCD
0.455583	MCI
-9.49479	CN
3.1529	SCD
-2.14074	SCD
-4.02558	SCD
-0.162912	SCD
-0.194143	SCD
2.87438	CN
-5.23687	CN
0.321365	SCD
-6.88386	MCI
1.03174	SCD
6.636	MCI
-3.56799	CN
2.34506	DAT
-1.63986	CN
-1.81448	SCD
2.53533	SCD
-1.9348	CN
3.91015	MCI
-6.01903	CN
-2.09568	CN
2.17875	SCD
7.64051	DAT
-1.03238	SCD
-4.01282	CN
-11.116	MCI
7.10754	DAT
-0.751155	CN
6.59373	MCI
-4.02656	SCD
-3.46602	CN
6.00005	SCD
1.48768	SCD
-3.24533	CN
-3.43288	SCD
-4.89865	SCD
-6.29841	CN
-10.2631	SCD
-5.44096	MCI
-2.78958	CN
10.0116	MCI
-4.86751	CN
13.0977	DAT
-2.3172	SCD
-2.97791	SCD
-6.04747	SCD
-0.134413	MCI
4.61144	MCI
-6.97568	CN
-1.1353	SCD
-5.22313	CN
-3.54035	CN
1.97466	MCI
-4.01282	SCD
-3.61205	SCD
-4.71859	CN
0.558506	CN
-4.91159	SCD
-5.9253	CN
-5.62108	SCD
-0.218066	SCD
-0.14367	CN
3.80453	SCD
14.5057	DAT
2.23018	MCI
-4.51272	CN
-4.65702	SCD
12.3846	DAT
-2.16371	MCI
-3.98519	SCD
-3.40893	SCD
19.1385	DAT
-4.88036	CN
1.38835	SCD
8.53839	DAT
-5.62108	SCD
1.39856	CN
3.48008	SCD
-5.60638	SCD
-4.46955	CN
0.365511	CN
-4.07068	MCI
-12.4569	CN
-1.72527	SCD
14.5985	MCI
-0.503867	CN
-3.88131	SCD
8.40976	DAT
4.24749	CN
-8.96459	SCD
-5.21944	SCD
-0.899976	MCI
-4.7498	CN
-6.96013	SCD
-3.17283	SCD
3.59675	CN
-0.16205	CN
5.58838	DAT
1.0327	SCD
-1.9633	CN
-4.86557	MCI
13.2723	DAT
-3.68742	CN
-3.3465	SCD
-0.75395	SCD
-5.26546	SCD
-2.47982	SCD
-2.87781	SCD
-1.72257	SCD
-6.00338	SCD
11.3828	MCI
-5.25076	SCD
-1.03413	CN
8.56873	DAT
-2.34472	CN
-0.960597	MCI
-3.21505	SCD
-3.21873	CN
-1.22713	MCI
1.16317	CN
-0.679463	CN
-0.118828	CN
14.7888	DAT
-3.49348	MCI
6.7095	MCI
-1.07653	SCD
-11.1013	SCD
-3.17004	CN
8.10739	MCI
-2.87956	CN
-0.696953	SCD
6.89976	CN
0.528136	SCD
-0.458893	SCD
7.13604	MCI
0.279096	CN
-4.83987	CN
-6.91509	CN
-2.63793	MCI
1.25235	SCD
-4.48425	SCD
-3.1305	SCD
-8.90756	MCI
-3.18286	SCD
-3.63043	SCD
-6.10545	CN
-4.44016	CN
-5.33899	SCD
-0.723518	SCD
9.67344	DAT
10.2212	DAT
-8.56663	MCI
-6.25427	CN
0.335169	CN
2.69712	SCD
-2.43752	SCD
-0.42947	SCD
2.28625	SCD
4.82097	SCD
0.927007	SCD
4.25022	MCI
-4.77839	CN
-1.38898	SCD
0.0612872	MCI
-1.9744	SCD
-3.65708	SCD
1.53357	CN
0.45374	SCD
-5.94184	CN
-5.33893	CN
5.10493	DAT
-1.22713	SCD
2.65481	MCI
-3.29045	SCD
-1.41837	CN
-5.26721	CN
-3.21692	CN
-4.26275	CN
7.2987	MCI
0.588848	SCD
3.46628	CN
-8.58133	SCD
6.57627	MCI
3.31472	SCD
1.34061	SCD
0.499666	MCI
-6.01169	CN
-4.01089	SCD
-2.77488	CN
16.545	DAT
-5.35544	SCD
-0.385387	SCD
-3.21692	CN
4.92574	DAT
-1.18123	CN
4.20248	MCI
-4.85088	SCD
-3.23063	SCD
-8.72833	CN
-2.3346	CN
-4.85281	SCD
4.58749	MCI
-0.899976	SCD
-2.12322	SCD
-2.87781	CN
3.81919	SCD
-8.686	CN
-3.36485	CN
-3.35009	SCD
-3.9558	SCD
0.690881	CN
-8.77239	SCD
-9.96628	CN
-6.4887	CN
-5.35089	CN
0.766167	CN
6.79773	SCD
1.90121	SCD
-8.539	SCD
-4.54309	CN
-3.76188	CN
0.30578	CN
6.48905	MCI
0.927007	SCD
6.97523	MCI
0.514332	CN
-2.47985	SCD
-1.1674	CN
8.54949	MCI
-0.945965	SCD
1.96005	SCD
-4.02656	CN
-2.80145	SCD
-3.09921	SCD
-1.37604	SCD
-1.55164	SCD
-6.07606	SCD
1.87453	MCI
-9.09681	SCD
-7.04738	SCD
-4.36383	CN
-5.9878	SCD
-7.32869	MCI
-1.14631	SCD
-4.92628	CN
-3.65622	SCD
-2.89066	CN
-4.10105	CN
1.75325	SCD
-7.05017	SCD
-2.78958	CN
-2.72889	CN
3.98003	SCD
-3.06798	MCI
0.631088	SCD
9.09629	MCI
-5.38219	SCD
-9.0969	CN
-6.68161	CN
6.00278	MCI
1.13292	CN
0.162368	SCD
-1.48733	CN
-0.885344	SCD
-0.575558	SCD

## Sheet: Figure 1D
Disease_stage	Biomarker_Group
3.83942	A+T+
-7.44806	A-T-
-4.96945	A-T-
-3.01104	A-T-
-3.8648	A-T-
13.3431	A+T+
4.05541	A+T-
2.54996	A+T+
13.344	A-T-
9.08341	A+T+
-5.19094	A-T-
-9.02512	A-T-
-7.56393	A-T-
3.1529	A+T+
8.28935	A+T+
-4.04221	A-T-
-1.53694	A-T-
-3.84824	A+T-
-5.50156	A-T-
7.53759	A+T+
10.7937	A+T+
-4.40798	A-T-
-4.01282	A-T-
-5.72394	A-T-
-10.3054	A-T-
1.16317	A-T-
12.5583	A+T+
7.32809	A+T+
-2.16915	A-T-
5.3521	A+T+
-7.75779	A-T-
-2.01018	A+T-
2.03448	A+T-
3.95151	A+T-
-10.2778	A-T-
-0.855921	A-T-
9.45016	A-T-
-4.09826	A-T-
-0.0894394	A-T-
0.176138	A-T-
0.926117	A-T-
-1.96428	A-T-
4.82368	A+T-
-8.686	A-T-
-1.92195	A-T-
-7.17794	A+T-
1.22385	A-T-
-1.28142	A+T-
-3.63968	A-T-
-3.96505	A-T-
-4.01457	A-T-
-2.61398	A-T-
12.8707	A+T+
1.69807	A+T-
-2.12325	A+T-
-1.69772	A+T+
-2.08092	A-T-
7.15433	A+T+
-3.45397	A-T-
13.3587	A+T+
-4.69009	A-T-
-1.40183	A-T-
0.585162	A-T-
2.48848	A+T+
4.4956	A+T-
-2.56808	A-T-
2.6199	A-T-
-4.08722	A-T-
-0.605928	A-T-
7.67086	A+T+
-0.691425	A+T-
-5.26543	A-T-
-6.33884	A-T-
-0.0608781	A-T-
-3.88042	A-T-
7.83167	A+T+
-3.70028	A+T-
-5.47306	A+T-
-4.94095	A-T-
-5.90046	A-T-
-4.01368	A-T-
2.27064	A+T-
4.74735	A-T-
3.64458	A+T+
5.59108	A+T+
0.95732	A-T-
0.958273	A+T+
6.39892	A+T+
-2.9807	A+T-
0.587895	A-T-
4.7879	A-T-
1.31392	A+T+
6.01747	A+T+
6.71144	A+T+
0.601699	A-T-
11.0455	A+T+
-1.50565	A-T-
-1.92195	A-T-
2.2256	A+T-
0.767149	A+T+
-2.00929	A-T-
-4.97129	A-T-
-6.76802	A-T-
9.07145	A+T+
-4.08629	A-T-
-0.472663	A+T-
-5.32424	A-T-
0.455583	A+T-
-9.49479	A-T-
3.1529	A+T-
-0.162912	A-T-
-0.194143	A-T-
0.321365	A+T+
6.636	A+T+
2.34506	A-T-
-1.81448	A-T-
2.53533	A-T-
-6.01903	A-T-
-2.09568	A-T-
2.17875	A+T-
7.64051	A+T-
-4.01282	A-T-
-0.751155	A-T-
6.59373	A+T+
-3.43288	A-T-
-4.89865	A-T-
-5.44096	A-T-
13.0977	A+T+
-0.134413	A+T-
4.61144	A-T-
-5.22313	A-T-
1.97466	A-T-
0.558506	A-T-
-5.9253	A-T-
2.23018	A-T-
-4.51272	A+T-
-4.65702	A-T-
12.3846	A+T-
-3.98519	A-T-
-3.40893	A-T-
-5.62108	A-T-
1.39856	A+T-
-5.60638	A-T-
-0.503867	A-T-
-0.899976	A-T-
-6.96013	A+T-
3.59675	A+T-
5.58838	A+T+
1.0327	A+T-
-2.87781	A-T-
-1.72257	A+T+
11.3828	A+T+
-5.25076	A+T-
-1.03413	A-T-
8.56873	A+T-
-0.960597	A-T-
-1.22713	A-T-
-0.679463	A-T-
-3.49348	A+T-
6.7095	A+T-
-11.1013	A-T-
-3.17004	A-T-
8.10739	A+T+
-0.458893	A+T-
-4.83987	A-T-
-2.63793	A-T-
-3.18286	A+T-
-3.63043	A-T-
-4.44016	A-T-
-5.33899	A-T-
9.67344	A+T-
-2.43752	A-T-
-0.42947	A-T-
2.28625	A+T-
0.927007	A-T-
-3.65708	A-T-
0.45374	A-T-
-5.33893	A-T-
5.10493	A+T+
-1.22713	A-T-
2.65481	A+T+
7.2987	A-T-
-8.58133	A-T-
6.57627	A+T+
1.34061	A+T-
0.499666	A+T-
16.545	A+T+
-5.35544	A-T-
-0.385387	A-T-
-1.18123	A-T-
-2.3346	A-T-
-4.85281	A-T-
4.58749	A+T+
-0.899976	A-T-
-2.12322	A+T-
3.81919	A+T-
-8.686	A-T-
-3.9558	A-T-
-6.4887	A+T-
6.79773	A+T+
-4.54309	A-T-
0.30578	A-T-
6.48905	A+T-
-1.1674	A-T-
-0.945965	A+T-
1.96005	A-T-
-4.02656	A-T-
-2.80145	A+T-
1.87453	A+T+
-4.36383	A-T-
-7.32869	A-T-
-1.14631	A-T-
-3.65622	A-T-
-2.89066	A-T-
1.75325	A-T-
-7.05017	A-T-
-3.06798	A-T-
-5.38219	A-T-
6.00278	A+T+
1.13292	A-T-
0.162368	A-T-
-0.575558	A+T-

## Sheet: Figure 1E
Disease_stage	Diagnostic_group	Aprime
-5.6781	CN	0.813146
3.83942	DAT	0.638171
-4.13226	CN	0.754778
-7.44806	SCD	0.666064
-4.96945	SCD	0.889463
-3.01104	SCD	0.813017
-3.8648	CN	0.679752
-2.84922	SCD	0.766787
13.3431	DAT	0.733729
4.05541	SCD	0.590393
-0.872459	SCD	0.837293
2.54996	MCI	0.70093
13.344	MCI	0.451834
9.08341	MCI	0.640496
2.36074	SCD	0.670067
-5.19094	CN	0.645403
-9.02512	CN	0.76782
0.673391	SCD	0.696023
-7.56393	CN	0.804881
3.1529	SCD	0.816116
3.84769	SCD	0.892562
8.28935	MCI	0.56844
2.03534	SCD	0.685563
-7.44631	SCD	0.787965
-5.33893	CN	0.875904
-3.11212	SCD	0.710098
-0.351331	MCI	0.761235
-6.46018	CN	0.796488
-2.22799	CN	0.64876
-4.04221	CN	0.855243
-6.59243	MCI	0.747159
-4.5541	SCD	0.813533
-2.37331	MCI	0.787577
-1.53694	SCD	0.852273
-3.01098	SCD	0.790418
-3.84824	CN	0.820764
-5.50156	SCD	0.710227
7.53759	DAT	0.607309
-3.58723	CN	0.633078
-2.77488	CN	0.789127
-3.67362	CN	0.688146
10.7937	MCI	0.615832
6.45868	SCD	0.704416
-3.31702	CN	0.723399
-4.40798	SCD	0.75
-7.80012	CN	0.79016
-1.69677	CN	0.706095
2.49023	SCD	0.760976
-7.858	CN	0.909995
1.97653	SCD	0.624225
0.795585	SCD	0.562629
-4.01282	SCD	0.901989
-5.72394	MCI	0.670067
-8.5243	CN	0.813791
0.548388	MCI	0.63546
-4.30586	SCD	0.745997
-10.3054	CN	0.827996
-0.0738208	SCD	0.737603
1.16317	SCD	0.690083
-3.71777	SCD	0.777118
4.55804	MCI	0.698605
12.5583	MCI	0.70093
7.32809	MCI	0.618673
-10.8807	CN	0.812758
-2.16915	MCI	0.647598
5.3521	SCD	0.670971
-7.75779	SCD	0.696798
1.31024	CN	0.795713
-2.01018	SCD	0.888042
2.03448	SCD	0.68311
-1.91836	SCD	0.737991
3.95151	SCD	0.783833
-10.2778	MCI	0.572314
7.22234	CN	0.862732
-2.3346	SCD	0.725723
-0.855921	CN	0.573089
-5.9574	CN	0.706224
-2.97978	SCD	0.771694
-1.97898	SCD	0.722107
-5.70749	SCD	0.68001
9.45016	MCI	0.865573
-2.77485	SCD	0.817278
-4.09826	CN	0.858471
1.01794	CN	0.818569
0.791009	SCD	0.804106
-5.25076	SCD	0.63843
-0.0894394	SCD	0.82438
0.545563	SCD	0.865961
-5.72394	SCD	0.804236
4.34771	MCI	0.783058
0.176138	SCD	0.722107
0.899433	SCD	0.872417
-4.74709	SCD	0.652118
7.1065	MCI	0.895661
-2.24275	SCD	0.688017
0.926117	SCD	0.795196
-1.96428	SCD	0.892433
-4.83812	CN	0.828125
-5.04387	CN	0.652505
4.82368	MCI	0.670196
-8.686	CN	0.840651
-1.92195	SCD	0.823347
-7.17794	CN	0.78874
-3.66077	CN	0.773631
1.22385	SCD	0.771952
6.99168	MCI	0.571281
-1.28142	MCI	0.7336
7.5055	DAT	0.523631
-5.37013	CN	0.760589
-3.63968	CN	0.848528
-3.96505	CN	0.708936
4.79245	MCI	0.704545
3.52785	MCI	0.489669
-4.01457	CN	0.768208
-2.61398	CN	0.795455
-2.33285	CN	0.748967
12.8707	DAT	0.565857
1.69807	SCD	0.806302
-2.12325	SCD	0.695248
-1.69772	CN	0.765108
-2.08092	CN	0.818182
-1.88522	SCD	0.77376
7.15433	DAT	0.578125
-3.45397	SCD	0.917355
13.3587	DAT	0.551007
-2.44395	SCD	0.692149
-4.69009	CN	0.901601
-1.40183	CN	0.811983
0.585162	SCD	0.897986
-9.12629	CN	0.869189
2.48848	MCI	0.824122
4.4956	SCD	0.771178
3.90558	SCD	0.783833
-2.56808	SCD	0.908574
2.6199	CN	0.697443
-4.08722	CN	0.715909
-10.3348	SCD	0.8422
-0.605928	CN	0.733988
7.67086	DAT	0.520661
4.67483	MCI	0.702738
-3.28579	SCD	0.669163
-4.10099	CN	0.759814
-1.47801	SCD	0.76343
4.5554	MCI	0.698089
-0.691425	MCI	0.840651
-2.74359	CN	0.770274
-5.26543	SCD	0.851756
-9.64001	SCD	0.797521
-6.33884	CN	0.875646
-2.42187	CN	0.716555
4.07376	DAT	0.640496
-0.0608781	CN	0.887397
-0.165707	SCD	0.75
-3.88042	SCD	0.764979
-4.73329	CN	0.713197
7.83167	MCI	0.621643
5.76754	MCI	0.393724
-3.70028	SCD	0.625387
-5.47306	CN	0.706612
-2.78958	SCD	0.802169
-1.62517	SCD	0.855888
7.2251	DAT	0.707515
-4.94095	MCI	0.752195
-5.90046	SCD	0.778538
4.05452	SCD	0.495868
-2.93658	SCD	0.618285
-3.62956	CN	0.732438
-6.35624	MCI	0.81702
-0.839384	MCI	0.822572
-0.943261	SCD	0.853564
-9.52424	SCD	0.791839
-1.71331	CN	0.858471
-4.01368	CN	0.78564
2.27064	CN	0.723786
-4.04221	CN	0.908445
4.74735	SCD	0.73954
-0.310009	MCI	0.661544
-5.72219	CN	0.872546
6.25093	CN	0.70532
-4.39783	SCD	0.805398
-4.17634	SCD	0.858342
-4.45486	CN	0.824509
7.53489	MCI	0.658962
3.64458	MCI	0.702738
5.59108	MCI	0.532541
0.95732	SCD	0.75142
0.958273	SCD	0.711389
-9.89274	CN	0.845429
6.39892	SCD	0.58187
-2.9807	CN	0.748321
0.587895	CN	0.697314
4.7879	SCD	0.82735
-2.65628	SCD	0.785511
-7.85889	CN	0.929752
0.178044	CN	0.689824
-3.35751	CN	0.880036
-5.26546	SCD	0.916968
1.31392	SCD	0.517175
-1.62428	SCD	0.787707
6.01747	MCI	0.721978
-2.78958	CN	0.77686
6.71144	DAT	0.512138
-5.70381	SCD	0.558884
1.85796	SCD	0.703125
-3.18753	CN	0.752712
0.601699	SCD	0.571152
1.63923	SCD	0.723786
-5.78008	CN	0.688533
11.0455	DAT	0.466296
-1.50565	MCI	0.693182
-1.92195	SCD	0.832903
-0.117076	SCD	0.865573
12.7549	DAT	0.466167
-6.04483	CN	0.845041
9.15688	MCI	0.58032
-4.01095	SCD	0.785511
2.2256	CN	0.898502
0.767149	SCD	0.762138
-2.00929	SCD	0.897469
-4.97129	CN	0.742381
-6.76802	SCD	0.744189
3.05363	SCD	0.66374
9.07145	DAT	0.589618
3.40655	CN	0.884556
-4.08629	CN	0.817794
-0.472663	SCD	0.767562
-5.32424	SCD	0.874613
0.455583	MCI	0.75155
-9.49479	CN	0.81999
3.1529	SCD	0.842588
-2.14074	SCD	0.708807
-4.02558	SCD	0.579416
-0.162912	SCD	0.716684
-0.194143	SCD	0.824638
2.87438	CN	0.828771
-5.23687	CN	0.72314
0.321365	SCD	0.861054
-6.88386	MCI	0.890367
1.03174	SCD	0.893982
6.636	MCI	0.532541
-3.56799	CN	0.833419
2.34506	DAT	0.65483
-1.63986	CN	0.845945
-1.81448	SCD	0.696668
2.53533	SCD	0.684788
-1.9348	CN	0.735537
3.91015	MCI	0.686338
-6.01903	CN	0.844783
-2.09568	CN	0.772082
2.17875	SCD	0.807464
7.64051	DAT	0.560563
-1.03238	SCD	0.626291
-4.01282	CN	0.749096
-11.116	MCI	0.852789
7.10754	DAT	0.62048
-0.751155	CN	0.820119
6.59373	MCI	0.556302
-4.02656	SCD	0.682851
-3.46602	CN	0.854468
6.00005	SCD	0.748838
1.48768	SCD	0.812887
-3.24533	CN	0.816506
-3.43288	SCD	0.735537
-4.89865	SCD	0.786286
-6.29841	CN	0.684143
-10.2631	SCD	0.774664
-5.44096	MCI	0.750904
-2.78958	CN	0.693957
10.0116	MCI	0.793905
-4.86751	CN	0.825671
13.0977	DAT	0.513171
-2.3172	SCD	0.805269
-2.97791	SCD	0.865573
-6.04747	SCD	0.781896
-0.134413	MCI	0.710227
4.61144	MCI	0.643208
-6.97568	CN	0.74406
-1.1353	SCD	0.646436
-5.22313	CN	0.786932
-3.54035	CN	0.699897
1.97466	MCI	0.796875
-4.01282	SCD	0.778796
-3.61205	SCD	0.681173
-4.71859	CN	0.78564
0.558506	CN	0.71126
-4.91159	SCD	0.781637
-5.9253	CN	0.788094
-5.62108	SCD	0.864928
-0.218066	SCD	0.645145
-0.14367	CN	0.780217
3.80453	SCD	0.640496
14.5057	DAT	0.581999
2.23018	MCI	0.696023
-4.51272	CN	0.77983
-4.65702	SCD	0.790935
12.3846	DAT	0.577867
-2.16371	MCI	0.717846
-3.98519	SCD	0.850981
-3.40893	SCD	0.771436
19.1385	DAT	0.578254
-4.88036	CN	0.652247
1.38835	SCD	0.679365
8.53839	DAT	0.596591
-5.62108	SCD	0.819215
1.39856	CN	0.761493
3.48008	SCD	0.830708
-5.60638	SCD	0.850981
-4.46955	CN	0.805785
0.365511	CN	0.769886
-4.07068	MCI	0.819861
-12.4569	CN	0.694344
-1.72527	SCD	0.592975
14.5985	MCI	0.638042
-0.503867	CN	0.704287
-3.88131	SCD	0.784091
8.40976	DAT	0.481018
4.24749	CN	0.670713
-8.96459	SCD	0.728822
-5.21944	SCD	0.720945
-0.899976	MCI	0.660253
-4.7498	CN	0.717717
-6.96013	SCD	0.80501
-3.17283	SCD	0.770274
3.59675	CN	0.809143
-0.16205	CN	0.759427
5.58838	DAT	0.690987
1.0327	SCD	0.790548
-1.9633	CN	0.720816
-4.86557	MCI	0.773889
13.2723	DAT	0.622676
-3.68742	CN	0.784995
-3.3465	SCD	0.847366
-0.75395	SCD	0.838714
-5.26546	SCD	0.76485
-2.47982	SCD	0.80062
-2.87781	SCD	0.957774
-1.72257	SCD	0.68595
-6.00338	SCD	0.750387
11.3828	MCI	0.594396
-5.25076	SCD	0.577221
-1.03413	CN	0.689954
8.56873	DAT	0.519112
-2.34472	CN	0.810692
-0.960597	MCI	0.670455
-3.21505	SCD	0.652376
-3.21873	CN	0.811983
-1.22713	MCI	0.602918
1.16317	CN	0.727531
-0.679463	CN	0.807335
-0.118828	CN	0.802557
14.7888	DAT	0.483471
-3.49348	MCI	0.647727
6.7095	MCI	0.58626
-1.07653	SCD	0.725723
-11.1013	SCD	0.716038
-3.17004	CN	0.600207
8.10739	MCI	0.579545
-2.87956	CN	0.670713
-0.696953	SCD	0.821668
6.89976	CN	0.697314
0.528136	SCD	0.77376
-0.458893	SCD	0.637268
7.13604	MCI	0.659091
0.279096	CN	0.800749
-4.83987	CN	0.728951
-6.91509	CN	0.734246
-2.63793	MCI	0.760201
1.25235	SCD	0.745997
-4.48425	SCD	0.838197
-3.1305	SCD	0.831224
-8.90756	MCI	0.755682
-3.18286	SCD	0.719912
-3.63043	SCD	0.721333
-6.10545	CN	0.797262
-4.44016	CN	0.765315
-5.33899	SCD	0.908962
-0.723518	SCD	0.500258
9.67344	DAT	0.471462
10.2212	DAT	0.55811
-8.56663	MCI	0.697056
-6.25427	CN	0.628616
0.335169	CN	0.795971
2.69712	SCD	0.778667
-2.43752	SCD	0.734117
-0.42947	SCD	0.663481
2.28625	SCD	0.781379
4.82097	SCD	0.682464
0.927007	SCD	0.594267
4.25022	MCI	0.557335
-4.77839	CN	0.676395
-1.38898	SCD	0.77686
0.0612872	MCI	0.66671
-1.9744	SCD	0.747676
-3.65708	SCD	0.761105
1.53357	CN	0.760589
0.45374	SCD	0.736312
-5.94184	CN	0.767045
-5.33893	CN	0.874225
5.10493	DAT	0.449638
-1.22713	SCD	0.587035
2.65481	MCI	0.635847
-3.29045	SCD	0.776085
-1.41837	CN	0.744706
-5.26721	CN	0.770532
-3.21692	CN	0.785511
-4.26275	CN	0.715263
7.2987	MCI	0.779055
0.588848	SCD	0.788352
3.46628	CN	0.690987
-8.58133	SCD	0.777505
6.57627	MCI	0.561725
3.31472	SCD	0.772211
1.34061	SCD	0.848399
0.499666	MCI	0.805914
-6.01169	CN	0.721978
-4.01089	SCD	0.823605
-2.77488	CN	0.762913
16.545	DAT	0.505682
-5.35544	SCD	0.802557
-0.385387	SCD	0.707903
-3.21692	CN	0.786674
4.92574	DAT	0.593879
-1.18123	CN	0.831353
4.20248	MCI	0.643853
-4.85088	SCD	0.696023
-3.23063	SCD	0.633006
-8.72833	CN	0.88985
-2.3346	CN	0.849561
-4.85281	SCD	0.871384
4.58749	MCI	0.769628
-0.899976	SCD	0.664773
-2.12322	SCD	0.626162
-2.87781	CN	0.795325
3.81919	SCD	0.737732
-8.686	CN	0.69796
-3.36485	CN	0.718104
-3.35009	SCD	0.676007
-3.9558	SCD	0.855501
0.690881	CN	0.798554
-8.77239	SCD	0.686596
-9.96628	CN	0.799199
-6.4887	CN	0.811596
-5.35089	CN	0.728306
0.766167	CN	0.609117
6.79773	SCD	0.78564
1.90121	SCD	0.722366
-8.539	SCD	0.677815
-4.54309	CN	0.826446
-3.76188	CN	0.790289
0.30578	CN	0.80204
6.48905	MCI	0.549329
0.927007	SCD	0.878099
6.97523	MCI	0.711519
0.514332	CN	0.72017
-2.47985	SCD	0.781379
-1.1674	CN	0.782154
8.54949	MCI	0.757231
-0.945965	SCD	0.835744
1.96005	SCD	0.745351
-4.02656	CN	0.718879
-2.80145	SCD	0.78719
-3.09921	SCD	0.676136
-1.37604	SCD	0.707645
-1.55164	SCD	0.752066
-6.07606	SCD	0.739282
1.87453	MCI	0.636105
-9.09681	SCD	0.688275
-7.04738	SCD	0.772727
-4.36383	CN	0.829933
-5.9878	SCD	0.75
-7.32869	MCI	0.579804
-1.14631	SCD	0.778022
-4.92628	CN	0.834065
-3.65622	SCD	0.67407
-2.89066	CN	0.615702
-4.10105	CN	0.791322
1.75325	SCD	0.812113
-7.05017	SCD	0.841038
-2.78958	CN	0.907929
-2.72889	CN	0.752583
3.98003	SCD	0.668776
-3.06798	MCI	0.711519
0.631088	SCD	0.704804
9.09629	MCI	0.604597
-5.38219	SCD	0.583936
-9.0969	CN	0.663481
-6.68161	CN	0.711002
6.00278	MCI	0.570506
1.13292	CN	0.803332
0.162368	SCD	0.652376
-1.48733	CN	0.683368
-0.885344	SCD	0.567278
-0.575558	SCD	0.760718

## Sheet: Figure 2C,D
Disease_stage_raw	Abeta42_40	pTau181	HC_vol	ENT_vol	ADAS_COG_13	PACC5	curve_prediction_deactivation	Deactivation_SE	curve_prediction_activation	Activation_SE
-7.26972	0.0178834	0.0296228	0.0338789	0.0252029	0.0125797	0	0	0.00990123	0	0.0128944
-6.9453	0.0120884	0.025883	0.0266782	0.0198708	0.0106792	0.00768212	0.0108453	0.00937348	0.00692938	0.0122354
-6.62088	0.00726583	0.0221119	0.0201504	0.0150097	0.00872336	0.0152836	0.0215451	0.00890128	0.013811	0.0116304
-6.29646	0.00355553	0.0183511	0.0143896	0.0106927	0.00680188	0.0227495	0.0319676	0.0084904	0.0206025	0.011086
-5.97205	0.00109179	0.0146623	0.00948537	0.00699519	0.00499829	0.0300262	0.0419962	0.00814336	0.0272671	0.0106065
-5.64763	0	0.0111274	0.00552145	0.00399638	0.00338777	0.0370648	0.0515292	0.0078592	0.033774	0.0101939
-5.32321	0.000393323	0.00784887	0.00257465	0.00177678	0.00203542	0.0438194	0.06048	0.0076337	0.0400981	0.00984776
-4.99879	0.00237332	0.00494898	0.000713931	0.000417635	0.00099492	0.0502502	0.0687772	0.00746008	0.0462199	0.00956581
-4.67438	0.00602615	0.00256788	0	0	0.000307119	0.0563229	0.076364	0.00733001	0.052126	0.00934401
-4.34996	0.0114214	0.000861927	0.000484303	0.000603059	0	0.0620106	0.0831993	0.00723481	0.0578084	0.00917738
-4.02554	0.018611	0	0.00220879	0.00230295	8.79341e-05	0.0672938	0.0892564	0.00716664	0.0632652	0.00906075
-3.70112	0.027627	0.00015985	0.00520624	0.00517218	0.000572492	0.072162	0.094524	0.00711946	0.0685002	0.00898946
-3.3767	0.0384824	0.00152442	0.00949896	0.00927764	0.00144266	0.0766135	0.0990059	0.00708968	0.0735227	0.00895991
-3.05229	0.0511688	0.00427644	0.0150999	0.0146799	0.00267624	0.080657	0.102721	0.00707658	0.078348	0.00896996
-2.72787	0.0656575	0.00859399	0.0220126	0.0214316	0.00424173	0.0843114	0.105702	0.00708231	0.0829973	0.00901902
-2.40345	0.0818988	0.014644	0.030231	0.0295775	0.00609981	0.0876065	0.107999	0.00711165	0.0874974	0.00910787
-2.07903	0.0998221	0.0225784	0.0397414	0.0391517	0.00820588	0.0905834	0.109676	0.00717138	0.0918807	0.00923832
-1.75462	0.119338	0.0325279	0.050521	0.0501792	0.0105128	0.0932939	0.110811	0.00726938	0.0961858	0.00941263
-1.4302	0.140338	0.0445975	0.0625401	0.0626734	0.0129727	0.0958012	0.111498	0.00741345	0.100457	0.00963281
-1.10578	0.162695	0.0588622	0.0757624	0.0766365	0.0155408	0.0981793	0.111847	0.00760998	0.104743	0.00989993
-0.78136	0.18627	0.0753632	0.0901457	0.0920583	0.0181776	0.100512	0.11198	0.00786279	0.109101	0.0102135
-0.45694	0.210906	0.0941046	0.105642	0.108917	0.0208516	0.102893	0.112039	0.00817218	0.113592	0.0105711
-0.13253	0.236437	0.115052	0.122201	0.12718	0.0235419	0.105426	0.112175	0.00853458	0.118283	0.010968
0.19189	0.262687	0.138128	0.139767	0.146801	0.0262405	0.108219	0.11256	0.00894256	0.123247	0.011397
0.51631	0.289472	0.163219	0.158282	0.167722	0.0289538	0.111389	0.113377	0.00938528	0.128563	0.0118488
0.84073	0.316607	0.190168	0.177686	0.189877	0.031705	0.115058	0.114824	0.00984909	0.134315	0.0123121
1.16514	0.343902	0.218782	0.197918	0.213186	0.0345342	0.11935	0.117118	0.0103182	0.140594	0.0127738
1.48956	0.371171	0.248834	0.218916	0.237562	0.0374994	0.12439	0.120486	0.0107752	0.147496	0.0132193
1.81398	0.398228	0.280064	0.240616	0.262908	0.0406767	0.130304	0.125174	0.0112017	0.155122	0.0136333
2.1384	0.424898	0.312188	0.262956	0.28912	0.0441596	0.137214	0.131441	0.0115787	0.16358	0.0139996
2.46282	0.451012	0.344901	0.285874	0.316089	0.0480571	0.145241	0.139561	0.011887	0.172984	0.0143021
2.78723	0.476412	0.377886	0.309307	0.343698	0.0524936	0.154494	0.149824	0.012108	0.183453	0.0145248
3.11165	0.500956	0.410818	0.333194	0.371828	0.0576054	0.165078	0.162534	0.0122241	0.195111	0.0146534
3.43607	0.524514	0.443372	0.357474	0.400358	0.0635383	0.177085	0.178012	0.0122198	0.20809	0.0146756
3.76049	0.546976	0.475231	0.382086	0.429163	0.0704451	0.190594	0.196592	0.0120838	0.222526	0.0145834
4.0849	0.568247	0.506094	0.406972	0.458121	0.0784811	0.205671	0.218494	0.0118178	0.238509	0.0143806
4.40932	0.588255	0.535682	0.43207	0.48711	0.0878013	0.222365	0.243441	0.0114552	0.255929	0.0140977
4.73374	0.606944	0.563743	0.457323	0.516009	0.0985561	0.240706	0.271038	0.0110413	0.274628	0.0137747
5.05816	0.624283	0.590061	0.48267	0.544704	0.110887	0.260706	0.300909	0.0106258	0.294457	0.013454
5.38258	0.640257	0.614459	0.508054	0.573083	0.124923	0.282357	0.332692	0.0102611	0.315269	0.0131785
5.70699	0.654875	0.636804	0.533415	0.60104	0.140777	0.305629	0.366038	0.00999854	0.336926	0.0129886
6.03141	0.668164	0.657009	0.558692	0.628476	0.15854	0.330471	0.400615	0.0098823	0.359293	0.0129182
6.35583	0.680169	0.675035	0.583827	0.655298	0.178282	0.356809	0.436106	0.00994209	0.382244	0.0129914
6.68025	0.690953	0.690893	0.608758	0.681422	0.200044	0.384548	0.472209	0.0101875	0.405655	0.0132192
7.00466	0.700597	0.704641	0.633425	0.706771	0.223839	0.413573	0.508635	0.0106071	0.42941	0.0135989
7.32908	0.709192	0.716385	0.657766	0.731275	0.249648	0.443746	0.545114	0.0111738	0.453399	0.0141164
7.6535	0.716845	0.726274	0.681719	0.754874	0.277422	0.474912	0.581387	0.0118517	0.477518	0.0147493
7.97792	0.723672	0.734491	0.705223	0.777515	0.307075	0.506897	0.617212	0.012603	0.501666	0.0154716
8.30234	0.729797	0.741259	0.728215	0.799154	0.338493	0.53951	0.652363	0.0133928	0.525751	0.0162567
8.62675	0.735349	0.746822	0.750634	0.819754	0.371524	0.572548	0.686627	0.014191	0.549686	0.0170801
8.95117	0.74046	0.751448	0.772418	0.839284	0.40599	0.605795	0.719806	0.0149731	0.573388	0.0179208
9.27559	0.745265	0.755415	0.793509	0.857722	0.44168	0.639026	0.751721	0.0157201	0.596782	0.018762
9.60001	0.749895	0.759004	0.813846	0.875049	0.478361	0.672009	0.782202	0.0164185	0.619798	0.0195912
9.92443	0.754477	0.762496	0.833372	0.891254	0.515772	0.704512	0.811099	0.0170599	0.642371	0.0204005
10.2488	0.759134	0.766158	0.852033	0.906329	0.553637	0.736297	0.838274	0.0176409	0.664442	0.0211864
10.5733	0.763979	0.770236	0.869774	0.920269	0.591662	0.767133	0.863605	0.018163	0.685959	0.0219499
10.8977	0.769116	0.774955	0.886547	0.933076	0.629546	0.796793	0.886987	0.0186331	0.706875	0.0226964
11.2221	0.774637	0.780501	0.902305	0.94475	0.666978	0.82506	0.908327	0.0190632	0.727148	0.0234352
11.5465	0.780621	0.787026	0.917003	0.955294	0.703649	0.851729	0.927548	0.0194709	0.746743	0.0241799
11.8709	0.787132	0.79464	0.9306	0.964713	0.739254	0.876607	0.944589	0.0198792	0.76563	0.0249475
12.1953	0.794221	0.803404	0.943061	0.973011	0.773495	0.899522	0.959403	0.0203165	0.783785	0.0257583
12.5198	0.80192	0.813336	0.954354	0.980193	0.80609	0.920319	0.971959	0.0208153	0.801191	0.0266351
12.8442	0.810249	0.824402	0.964448	0.986262	0.836775	0.938867	0.98224	0.0214115	0.817833	0.0276018
13.1686	0.819209	0.836523	0.973321	0.991222	0.865304	0.955059	NA	NA	NA	NA
13.493	0.828785	0.849577	0.980951	0.995075	0.891463	0.968812	NA	NA	NA	NA
13.8174	0.838949	0.863397	0.987321	0.997823	0.915062	0.98007	0.999495	0.0241424	0.863148	0.0312809
14.1419	0.849656	0.87778	0.992419	0.999465	0.935945	0.988805	NA	NA	NA	NA
14.4663	0.86085	0.892495	0.996235	1	0.953987	0.995017	1	0.027038	0.889577	0.0345839
14.7907	0.872461	0.907281	0.998762	0.999428	0.9691	0.99873	0.997129	0.0288588	0.901706	0.0365315
15.1151	0.884406	0.921865	1	0.997747	0.981227	1	NA	NA	NA	NA
15.4395	0.896597	0.935961	0.999947	0.994957	0.99035	0.998907	0.985583	0.0332521	0.923935	0.0410411
15.7639	0.908934	0.949282	0.998608	0.991056	0.996484	0.995554	NA	NA	NA	NA
16.0884	0.921315	0.961548	0.995988	0.986045	0.999674	0.99007	NA	NA	NA	NA
16.4128	0.933631	0.972493	0.992096	0.979929	1	0.982603	NA	NA	NA	NA
16.7372	0.945769	0.981874	0.986944	0.972713	0.997568	0.973321	NA	NA	NA	NA
17.0616	0.957621	0.989475	0.980544	0.964407	0.992512	0.962409	0.928771	0.0480445	0.969641	0.055629
17.386	0.969074	0.995115	0.972915	0.955024	0.984984	0.95006	0.913899	0.0515051	0.977535	0.0590129
17.7105	0.980023	0.998656	0.964074	0.944584	0.97516	0.936485	NA	NA	NA	NA
18.0349	0.990364	1	0.954045	0.93311	0.963228	0.921894	NA	NA	NA	NA
18.3593	1	0.999099	0.942852	0.920633	0.94939	0.906506	0.865897	0.0624848	1	0.0697672

## Sheet: Figure 3A
Biomarker_group	Cluster	Value	Outlier
A-T-	Deactivation	0.0859319	FALSE
A-T-	Activation	-0.0786977	FALSE
A-T-	Deactivation	0.20651	FALSE
A-T-	Activation	-0.116287	FALSE
A+T+	Deactivation	-0.0246954	FALSE
A+T+	Activation	-0.165594	FALSE
A-T-	Deactivation	0.101203	FALSE
A-T-	Activation	0.192399	FALSE
A-T-	Deactivation	-0.0468071	FALSE
A-T-	Activation	0.226585	FALSE
A-T-	Deactivation	-0.111598	FALSE
A-T-	Activation	-0.00476173	FALSE
A+T+	Deactivation	0.144978	FALSE
A+T+	Activation	-0.0749047	FALSE
A-T-	Deactivation	0.000200743	FALSE
A-T-	Activation	-0.00664989	FALSE
A-T-	Deactivation	-0.0406166	FALSE
A-T-	Activation	-0.297079	FALSE
A+T-	Deactivation	0.00626432	FALSE
A+T-	Activation	-0.0552123	FALSE
A-T-	Deactivation	0.0472573	FALSE
A-T-	Activation	-0.0655278	FALSE
A+T+	Deactivation	-0.0377941	FALSE
A+T+	Activation	0.135243	FALSE
A-T-	Deactivation	0.0835195	FALSE
A-T-	Activation	0.0107782	FALSE
A-T-	Deactivation	0.0338377	FALSE
A-T-	Activation	0.206249	FALSE
A-T-	Deactivation	0.0579204	FALSE
A-T-	Activation	0.0835721	FALSE
A-T-	Deactivation	-0.0448402	FALSE
A-T-	Activation	0.235096	FALSE
A+T+	Deactivation	0.32271	FALSE
A+T+	Activation	0.233004	FALSE
A-T-	Deactivation	0.0379888	FALSE
A-T-	Activation	-0.284409	FALSE
A+T-	Deactivation	-0.0506396	FALSE
A+T-	Activation	-0.111072	FALSE
A+T-	Deactivation	-0.0927056	FALSE
A+T-	Activation	0.0275097	FALSE
A+T-	Deactivation	-0.207456	FALSE
A+T-	Activation	-0.0368867	FALSE
A-T-	Deactivation	0.0413033	FALSE
A-T-	Activation	-0.135135	FALSE
A-T-	Deactivation	0.0107527	FALSE
A-T-	Activation	-0.0633352	FALSE
A-T-	Deactivation	0.205379	FALSE
A-T-	Activation	0.392846	FALSE
A-T-	Deactivation	-0.194221	FALSE
A-T-	Activation	0.307512	FALSE
A-T-	Deactivation	-0.026686	FALSE
A-T-	Activation	-0.0131365	FALSE
A-T-	Deactivation	-0.102989	FALSE
A-T-	Activation	0.304406	FALSE
A+T-	Deactivation	-0.0242844	FALSE
A+T-	Activation	-0.130878	FALSE
A-T-	Deactivation	0.0144479	FALSE
A-T-	Activation	-0.0135236	FALSE
A-T-	Deactivation	-0.102871	FALSE
A-T-	Activation	-0.206199	FALSE
A+T-	Deactivation	0.0153489	FALSE
A+T-	Activation	0.163113	FALSE
A-T-	Deactivation	-0.0263754	FALSE
A-T-	Activation	0.346973	FALSE
A-T-	Deactivation	-0.0374654	FALSE
A-T-	Activation	0.256851	FALSE
A-T-	Deactivation	0.034578	FALSE
A-T-	Activation	0.123569	FALSE
A-T-	Deactivation	-0.103197	FALSE
A-T-	Activation	0.154902	FALSE
A-T-	Deactivation	-0.00851079	FALSE
A-T-	Activation	0.0219538	FALSE
A+T+	Deactivation	0.0664083	FALSE
A+T+	Activation	-0.119833	FALSE
A+T-	Deactivation	-0.0986151	FALSE
A+T-	Activation	0.0195313	FALSE
A+T-	Deactivation	-0.0112032	FALSE
A+T-	Activation	0.120561	FALSE
A+T+	Deactivation	0.0649878	FALSE
A+T+	Activation	-0.00827463	FALSE
A-T-	Deactivation	0.0696087	FALSE
A-T-	Activation	-0.0082129	FALSE
A-T-	Deactivation	-0.0538716	FALSE
A-T-	Activation	-0.0278224	FALSE
A-T-	Deactivation	0.0159473	FALSE
A-T-	Activation	-0.0035978	FALSE
A-T-	Deactivation	-0.0461611	FALSE
A-T-	Activation	0.158042	FALSE
A-T-	Deactivation	-0.111722	FALSE
A-T-	Activation	-0.0709749	FALSE
A-T-	Deactivation	0.0223966	FALSE
A-T-	Activation	0.111033	FALSE
A-T-	Deactivation	-0.0318932	FALSE
A-T-	Activation	0.00100369	FALSE
A+T+	Deactivation	-0.0905033	FALSE
A+T+	Activation	-0.281257	FALSE
A-T-	Deactivation	0.0108943	FALSE
A-T-	Activation	0.0124654	FALSE
A-T-	Deactivation	0.0279945	FALSE
A-T-	Activation	0.0457461	FALSE
A-T-	Deactivation	-0.0835689	FALSE
A-T-	Activation	0.127655	FALSE
A+T+	Deactivation	0.0776846	FALSE
A+T+	Activation	-0.127373	FALSE
A+T-	Deactivation	0.0321296	FALSE
A+T-	Activation	-0.00423906	FALSE
A+T-	Deactivation	0.103579	FALSE
A+T-	Activation	0.0364036	FALSE
A-T-	Deactivation	-0.255022	FALSE
A-T-	Activation	0.14089	FALSE
A-T-	Deactivation	-0.0213653	FALSE
A-T-	Activation	-0.0599768	FALSE
A+T+	Deactivation	0.0194919	FALSE
A+T+	Activation	0.0902085	FALSE
A+T+	Deactivation	-0.0946529	FALSE
A+T+	Activation	-0.22369	FALSE
A-T-	Deactivation	0.0613974	FALSE
A-T-	Activation	0.156231	FALSE
A+T+	Deactivation	0.0283392	FALSE
A+T+	Activation	-0.0927322	FALSE
A+T-	Deactivation	-0.0648134	FALSE
A+T-	Activation	-0.174326	FALSE
A-T-	Deactivation	-0.164048	FALSE
A-T-	Activation	-0.239487	FALSE
A-T-	Deactivation	0.0440408	FALSE
A-T-	Activation	-0.328988	FALSE
A+T+	Deactivation	0.106679	FALSE
A+T+	Activation	-0.775498	TRUE
A-T-	Deactivation	0.293491	FALSE
A-T-	Activation	0.134926	FALSE
A+T+	Deactivation	-0.089616	FALSE
A+T+	Activation	-0.0544315	FALSE
A-T-	Deactivation	-0.0631325	FALSE
A-T-	Activation	0.109705	FALSE
A-T-	Deactivation	0.10958	FALSE
A-T-	Activation	-0.0396427	FALSE
A-T-	Deactivation	0.0619071	FALSE
A-T-	Activation	-0.121707	FALSE
A+T-	Deactivation	0.0850892	FALSE
A+T-	Activation	0.166285	FALSE
A-T-	Deactivation	-0.216784	FALSE
A-T-	Activation	0.254768	FALSE
A+T-	Deactivation	0.0135173	FALSE
A+T-	Activation	-0.197552	FALSE
A-T-	Deactivation	0.0550667	FALSE
A-T-	Activation	0.179416	FALSE
A+T-	Deactivation	0.0129791	FALSE
A+T-	Activation	0.326936	FALSE
A-T-	Deactivation	-0.051065	FALSE
A-T-	Activation	0.0250475	FALSE
A-T-	Deactivation	0.180982	FALSE
A-T-	Activation	0.0614066	FALSE
A+T+	Deactivation	-0.0452372	FALSE
A+T+	Activation	0.347596	FALSE
A+T+	Deactivation	0.0490816	FALSE
A+T+	Activation	-0.115399	FALSE
A-T-	Deactivation	0.0700431	FALSE
A-T-	Activation	0.0476776	FALSE
A-T-	Deactivation	0.0120285	FALSE
A-T-	Activation	-0.118578	FALSE
A-T-	Deactivation	0.223334	FALSE
A-T-	Activation	-0.179697	FALSE
A+T-	Deactivation	0.102281	FALSE
A+T-	Activation	0.194721	FALSE
A+T-	Deactivation	-0.0429303	FALSE
A+T-	Activation	-0.162638	FALSE
A-T-	Deactivation	0.0311895	FALSE
A-T-	Activation	-0.235275	FALSE
A-T-	Deactivation	-0.106801	FALSE
A-T-	Activation	0.0680709	FALSE
A+T+	Deactivation	0.0728306	FALSE
A+T+	Activation	0.00309707	FALSE
A-T-	Deactivation	0.125686	FALSE
A-T-	Activation	0.163122	FALSE
A-T-	Deactivation	-0.116521	FALSE
A-T-	Activation	-0.0330733	FALSE
A+T-	Deactivation	0.0384811	FALSE
A+T-	Activation	-0.185188	FALSE
A-T-	Deactivation	0.0370124	FALSE
A-T-	Activation	-0.0844697	FALSE
A-T-	Deactivation	-0.0164753	FALSE
A-T-	Activation	-0.0601918	FALSE
A-T-	Deactivation	0.0513378	FALSE
A-T-	Activation	-0.0398505	FALSE
A-T-	Deactivation	-0.0429241	FALSE
A-T-	Activation	-0.0893065	FALSE
A-T-	Deactivation	-0.128736	FALSE
A-T-	Activation	-0.0379456	FALSE
A-T-	Deactivation	0.0207395	FALSE
A-T-	Activation	0.0403885	FALSE
A+T-	Deactivation	-0.0671414	FALSE
A+T-	Activation	0.0858095	FALSE
A-T-	Deactivation	0.0404033	FALSE
A-T-	Activation	-0.0384608	FALSE
A-T-	Deactivation	-0.161006	FALSE
A-T-	Activation	0.0784581	FALSE
A-T-	Deactivation	0.0463442	FALSE
A-T-	Activation	0.196901	FALSE
A-T-	Deactivation	-0.00173478	FALSE
A-T-	Activation	0.0046763	FALSE
A+T-	Deactivation	-0.0267114	FALSE
A+T-	Activation	-0.077284	FALSE
A-T-	Deactivation	0.0767178	FALSE
A-T-	Activation	-0.0361631	FALSE
A+T-	Deactivation	0.0487506	FALSE
A+T-	Activation	-0.110764	FALSE
A+T+	Deactivation	0.194679	FALSE
A+T+	Activation	0.240102	FALSE
A+T-	Deactivation	0.00427778	FALSE
A+T-	Activation	-0.019694	FALSE
A-T-	Deactivation	-0.0644935	FALSE
A-T-	Activation	-0.050029	FALSE
A+T+	Deactivation	0.121261	FALSE
A+T+	Activation	-0.149339	FALSE
A+T-	Deactivation	-0.0502112	FALSE
A+T-	Activation	0.264225	FALSE
A-T-	Deactivation	0.00808498	FALSE
A-T-	Activation	-0.0113564	FALSE
A-T-	Deactivation	0.0161062	FALSE
A-T-	Activation	-0.188052	FALSE
A-T-	Deactivation	-0.0468052	FALSE
A-T-	Activation	-0.0254032	FALSE
A+T-	Deactivation	0.0665268	FALSE
A+T-	Activation	-0.0578167	FALSE
A-T-	Deactivation	0.0097379	FALSE
A-T-	Activation	-0.00158782	FALSE
A+T+	Deactivation	0.0422161	FALSE
A+T+	Activation	-0.184086	FALSE
A-T-	Deactivation	-0.0331398	FALSE
A-T-	Activation	0.0212551	FALSE
A-T-	Deactivation	0.0455003	FALSE
A-T-	Activation	-0.165753	FALSE
A+T-	Deactivation	0.0121303	FALSE
A+T-	Activation	0.0598011	FALSE
A-T-	Deactivation	-0.00864963	FALSE
A-T-	Activation	-0.0996637	FALSE
A-T-	Deactivation	-0.158322	FALSE
A-T-	Activation	0.215449	FALSE
A-T-	Deactivation	-0.109299	FALSE
A-T-	Activation	-0.040133	FALSE
A-T-	Deactivation	0.0883692	FALSE
A-T-	Activation	-0.0297405	FALSE
A-T-	Deactivation	-0.0232721	FALSE
A-T-	Activation	0.0174721	FALSE
A-T-	Deactivation	-0.0667778	FALSE
A-T-	Activation	-0.131741	FALSE
A-T-	Deactivation	-0.105006	FALSE
A-T-	Activation	0.0158175	FALSE
A-T-	Deactivation	-0.144123	FALSE
A-T-	Activation	0.0652559	FALSE
A+T+	Deactivation	0.0239943	FALSE
A+T+	Activation	-0.238877	FALSE
A+T+	Deactivation	0.010634	FALSE
A+T+	Activation	-0.213336	FALSE
A-T-	Deactivation	0.0778949	FALSE
A-T-	Activation	0.127331	FALSE
A-T-	Deactivation	-0.113017	FALSE
A-T-	Activation	-0.0911898	FALSE
A+T+	Deactivation	0.103526	FALSE
A+T+	Activation	-0.10376	FALSE
A+T-	Deactivation	-0.165043	FALSE
A+T-	Activation	0.002845	FALSE
A+T-	Deactivation	0.137885	FALSE
A+T-	Activation	-0.222218	FALSE
A-T-	Deactivation	0.119834	FALSE
A-T-	Activation	-0.0145337	FALSE
A-T-	Deactivation	0.113122	FALSE
A-T-	Activation	-0.130634	FALSE
A-T-	Deactivation	-0.00448719	FALSE
A-T-	Activation	-0.0383245	FALSE
A-T-	Deactivation	-0.201704	FALSE
A-T-	Activation	0.29524	FALSE
A-T-	Deactivation	0.08558	FALSE
A-T-	Activation	0.0559995	FALSE
A-T-	Deactivation	0.0126384	FALSE
A-T-	Activation	0.0336062	FALSE
A+T-	Deactivation	0.164522	FALSE
A+T-	Activation	0.0958764	FALSE
A-T-	Deactivation	-0.10278	FALSE
A-T-	Activation	0.0455302	FALSE
A-T-	Deactivation	-0.0169801	FALSE
A-T-	Activation	0.268669	FALSE
A+T-	Deactivation	0.0142682	FALSE
A+T-	Activation	-0.00243402	FALSE
A+T+	Deactivation	0.0742751	FALSE
A+T+	Activation	-0.0271184	FALSE
A-T-	Deactivation	0.0349185	FALSE
A-T-	Activation	-0.180142	FALSE
A-T-	Deactivation	0.069749	FALSE
A-T-	Activation	-0.0203054	FALSE
A+T-	Deactivation	-0.0424317	FALSE
A+T-	Activation	-0.0543317	FALSE
A+T-	Deactivation	-0.195666	FALSE
A+T-	Activation	-0.0409876	FALSE
A-T-	Deactivation	-0.0341316	FALSE
A-T-	Activation	-0.107483	FALSE
A-T-	Deactivation	0.0427631	FALSE
A-T-	Activation	-0.190691	FALSE
A+T-	Deactivation	-0.360205	FALSE
A+T-	Activation	0.540041	FALSE
A-T-	Deactivation	0.00704789	FALSE
A-T-	Activation	0.0251049	FALSE
A-T-	Deactivation	0.0445683	FALSE
A-T-	Activation	-0.0520586	FALSE
A-T-	Deactivation	-0.0891908	FALSE
A-T-	Activation	0.183676	FALSE
A-T-	Deactivation	0.192397	FALSE
A-T-	Activation	0.0951529	FALSE
A-T-	Deactivation	0.0504679	FALSE
A-T-	Activation	-0.241774	FALSE
A-T-	Deactivation	-0.134776	FALSE
A-T-	Activation	-0.0167262	FALSE
A-T-	Deactivation	0.104516	FALSE
A-T-	Activation	0.16376	FALSE
A+T+	Deactivation	0.058782	FALSE
A+T+	Activation	-0.0669201	FALSE
A-T-	Deactivation	-0.0874469	FALSE
A-T-	Activation	0.224262	FALSE
A+T-	Deactivation	-0.266889	FALSE
A+T-	Activation	-0.356383	FALSE

## Sheet: Figure 3B
ADAS_Cog	Cluster	Value	Outlier
-4.17399	Deactivation	0.0633314	FALSE
-4.17399	Activation	-0.0637811	FALSE
3.32602	Deactivation	0.139727	FALSE
3.32602	Activation	-0.0853256	FALSE
0.9101	Deactivation	0.00169394	FALSE
0.9101	Activation	-0.173366	FALSE
0.755781	Deactivation	0.0773193	FALSE
0.755781	Activation	0.1992	FALSE
-5.50284	Deactivation	-0.0634942	FALSE
-5.50284	Activation	0.237112	FALSE
-4.07899	Deactivation	-0.13034	FALSE
-4.07899	Activation	0.0118282	FALSE
2.74458	Deactivation	0.155149	FALSE
2.74458	Activation	-0.082031	FALSE
-1.44077	Deactivation	0.0234732	FALSE
-1.44077	Activation	-0.015657	FALSE
3.7366	Deactivation	-0.0648144	FALSE
3.7366	Activation	-0.278865	FALSE
-5.11305	Deactivation	-0.0334082	FALSE
-5.11305	Activation	-0.0417812	FALSE
5.36092	Deactivation	-0.0187006	FALSE
5.36092	Activation	-0.0310769	FALSE
11.7151	Deactivation	0.0174679	FALSE
11.7151	Activation	0.11002	FALSE
-2.45853	Deactivation	0.0417661	FALSE
-2.45853	Activation	0.0299407	FALSE
-0.145884	Deactivation	0.0110252	FALSE
-0.145884	Activation	0.215692	FALSE
-4.40672	Deactivation	0.0945749	FALSE
-4.40672	Activation	0.0711366	FALSE
-10.7978	Deactivation	-0.0188006	FALSE
-10.7978	Activation	0.229832	FALSE
4.55514	Deactivation	0.360221	FALSE
4.55514	Activation	0.215784	FALSE
1.67992	Deactivation	0.0399447	FALSE
1.67992	Activation	-0.28533	FALSE
1.3117	Deactivation	-0.0794947	FALSE
1.3117	Activation	-0.0970593	FALSE
-2.37694	Deactivation	-0.0564573	FALSE
-2.37694	Activation	-0.00330974	FALSE
-2.26241	Deactivation	-0.172487	FALSE
-2.26241	Activation	-0.0579731	FALSE
-5.91713	Deactivation	0.0834885	FALSE
-5.91713	Activation	-0.166597	FALSE
-0.922916	Deactivation	0.0364067	FALSE
-0.922916	Activation	-0.0653832	FALSE
6.6432	Deactivation	0.272069	FALSE
6.6432	Activation	0.345643	FALSE
2.78699	Deactivation	-0.209617	FALSE
2.78699	Activation	0.306523	FALSE
0.424022	Deactivation	-0.0282154	FALSE
0.424022	Activation	-0.0196307	FALSE
-0.198761	Deactivation	-0.0827932	FALSE
-0.198761	Activation	0.298784	FALSE
8.78374	Deactivation	-0.0175493	FALSE
8.78374	Activation	-0.137642	FALSE
-2.80235	Deactivation	-0.0328919	FALSE
-2.80235	Activation	0.0172544	FALSE
-0.999751	Deactivation	-0.109783	FALSE
-0.999751	Activation	-0.186423	FALSE
-2.49168	Deactivation	-0.0378366	FALSE
-2.49168	Activation	0.1907	FALSE
0.329127	Deactivation	-0.0194749	FALSE
0.329127	Activation	0.351478	FALSE
-8.96983	Deactivation	-0.0384634	FALSE
-8.96983	Activation	0.256283	FALSE
-9.68654	Deactivation	0.0643173	FALSE
-9.68654	Activation	0.108949	FALSE
2.24405	Deactivation	-0.15612	FALSE
2.24405	Activation	0.176196	FALSE
2.82337	Deactivation	0.00382346	FALSE
2.82337	Activation	0.0257434	FALSE
12.9583	Deactivation	0.17726	FALSE
12.9583	Activation	-0.162443	FALSE
-3.41457	Deactivation	-0.104541	FALSE
-3.41457	Activation	0.00898252	FALSE
1.85022	Deactivation	-0.0453541	FALSE
1.85022	Activation	0.129287	FALSE
-3.76748	Deactivation	0.0184527	FALSE
-3.76748	Activation	0.00119505	FALSE
-6.69836	Deactivation	0.0745063	FALSE
-6.69836	Activation	-0.0151003	FALSE
-1.63141	Deactivation	-0.0632838	FALSE
-1.63141	Activation	-0.0373066	FALSE
-4.55721	Deactivation	0.0496763	FALSE
-4.55721	Activation	-0.0262538	FALSE
-3.96448	Deactivation	-0.0318217	FALSE
-3.96448	Activation	0.134975	FALSE
-4.99067	Deactivation	-0.0859688	FALSE
-4.99067	Activation	-0.0660802	FALSE
0.988929	Deactivation	0.0171514	FALSE
0.988929	Activation	0.11564	FALSE
-4.52237	Deactivation	0.00338334	FALSE
-4.52237	Activation	-0.0112968	FALSE
8.74886	Deactivation	-0.0107484	FALSE
8.74886	Activation	-0.326435	FALSE
-2.9507	Deactivation	-0.0496249	FALSE
-2.9507	Activation	0.0264887	FALSE
-2.03701	Deactivation	-0.0060535	FALSE
-2.03701	Activation	0.0619042	FALSE
-4.28522	Deactivation	-0.102098	FALSE
-4.28522	Activation	0.134791	FALSE
16.661	Deactivation	0.0844946	FALSE
16.661	Activation	-0.117304	FALSE
-2.41522	Deactivation	0.0488091	FALSE
-2.41522	Activation	-0.00119823	FALSE
6.54957	Deactivation	0.0156102	FALSE
6.54957	Activation	0.0640981	FALSE
1.64472	Deactivation	-0.269454	FALSE
1.64472	Activation	0.144407	FALSE
-2.21726	Deactivation	0.0109457	FALSE
-2.21726	Activation	-0.0586142	FALSE
-6.75694	Deactivation	0.0658197	FALSE
-6.75694	Activation	0.079846	FALSE
7.08569	Deactivation	-0.0986067	FALSE
7.08569	Activation	-0.241408	FALSE
0.84139	Deactivation	0.0669409	FALSE
0.84139	Activation	0.14537	FALSE
-4.58548	Deactivation	0.0500374	FALSE
-4.58548	Activation	-0.107463	FALSE
-4.06548	Deactivation	-0.0809217	FALSE
-4.06548	Activation	-0.175406	FALSE
-7.72251	Deactivation	-0.140205	FALSE
-7.72251	Activation	-0.255213	FALSE
-3.90996	Deactivation	0.100482	FALSE
-3.90996	Activation	-0.353848	FALSE
9.68456	Deactivation	0.01975	FALSE
9.68456	Activation	-0.742787	TRUE
3.3747	Deactivation	0.303406	FALSE
3.3747	Activation	0.1318	FALSE
-0.59347	Deactivation	-0.106447	FALSE
-0.59347	Activation	-0.0450902	FALSE
3.30972	Deactivation	-0.0833257	FALSE
3.30972	Activation	0.123135	FALSE
-0.0946081	Deactivation	0.0665907	FALSE
-0.0946081	Activation	-0.011687	FALSE
1.04673	Deactivation	0.069346	FALSE
1.04673	Activation	-0.11574	FALSE
3.33611	Deactivation	0.0753156	FALSE
3.33611	Activation	0.170992	FALSE
0.959892	Deactivation	-0.250101	FALSE
0.959892	Activation	0.264603	FALSE
-0.996019	Deactivation	0.030084	FALSE
-0.996019	Activation	-0.197817	FALSE
2.03649	Deactivation	0.00840155	FALSE
2.03649	Activation	0.199824	FALSE
-4.31752	Deactivation	0.0377448	FALSE
-4.31752	Activation	0.308736	FALSE
-0.608673	Deactivation	-0.046474	FALSE
-0.608673	Activation	0.0249703	FALSE
-2.22219	Deactivation	0.15239	FALSE
-2.22219	Activation	0.0798279	FALSE
-0.177633	Deactivation	-0.0677821	FALSE
-0.177633	Activation	0.376682	FALSE
-4.70682	Deactivation	0.165618	FALSE
-4.70682	Activation	-0.156422	FALSE
3.40055	Deactivation	0.0503562	FALSE
3.40055	Activation	0.0567048	FALSE
2.36311	Deactivation	0.034873	FALSE
2.36311	Activation	-0.126086	FALSE
3.59253	Deactivation	0.177807	FALSE
3.59253	Activation	-0.180702	FALSE
-6.66341	Deactivation	0.159111	FALSE
-6.66341	Activation	0.161978	FALSE
12.6607	Deactivation	-0.0466056	FALSE
12.6607	Activation	-0.17022	FALSE
0.93416	Deactivation	0.0441047	FALSE
0.93416	Activation	-0.243886	FALSE
0.712919	Deactivation	-0.0979618	FALSE
0.712919	Activation	0.0740906	FALSE
6.91052	Deactivation	0.111876	FALSE
6.91052	Activation	-0.010286	FALSE
-1.42414	Deactivation	0.0888502	FALSE
-1.42414	Activation	0.173912	FALSE
-2.55959	Deactivation	-0.0639442	FALSE
-2.55959	Activation	-0.0543197	FALSE
7.87109	Deactivation	0.0466376	FALSE
7.87109	Activation	-0.176439	FALSE
3.60964	Deactivation	0.0608423	FALSE
3.60964	Activation	-0.102532	FALSE
1.39961	Deactivation	-0.0388981	FALSE
1.39961	Activation	-0.0482883	FALSE
0.0195713	Deactivation	0.0747108	FALSE
0.0195713	Activation	-0.0498605	FALSE
-3.46346	Deactivation	-0.00220466	FALSE
-3.46346	Activation	-0.113576	FALSE
-7.97503	Deactivation	-0.137796	FALSE
-7.97503	Activation	-0.0263181	FALSE
-3.84722	Deactivation	0.0432876	FALSE
-3.84722	Activation	0.0306265	FALSE
-5.56142	Deactivation	-0.0663005	FALSE
-5.56142	Activation	0.0851244	FALSE
-5.15624	Deactivation	0.0334707	FALSE
-5.15624	Activation	-0.0314586	FALSE
-0.666999	Deactivation	-0.186731	FALSE
-0.666999	Activation	0.0817859	FALSE
-0.0917981	Deactivation	0.0172286	FALSE
-0.0917981	Activation	0.2368	FALSE
-1.57029	Deactivation	0.0190889	FALSE
-1.57029	Activation	0.0143251	FALSE
-4.28663	Deactivation	0.00654918	FALSE
-4.28663	Activation	-0.0911027	FALSE
0.252386	Deactivation	0.00975272	FALSE
0.252386	Activation	0.00393518	FALSE
-4.29407	Deactivation	0.0947352	FALSE
-4.29407	Activation	-0.135066	FALSE
5.11236	Deactivation	0.274019	FALSE
5.11236	Activation	0.20235	FALSE
1.38168	Deactivation	0.0161634	FALSE
1.38168	Activation	-0.0181157	FALSE
2.06745	Deactivation	-0.10214	FALSE
2.06745	Activation	-0.0452821	FALSE
10.568	Deactivation	0.185778	FALSE
10.568	Activation	-0.154414	FALSE
-1.75602	Deactivation	-0.0789498	FALSE
-1.75602	Activation	0.271282	FALSE
1.37725	Deactivation	-0.034466	FALSE
1.37725	Activation	0.00196991	FALSE
5.22725	Deactivation	0.0172714	FALSE
5.22725	Activation	-0.192924	FALSE
-1.38006	Deactivation	-0.0435584	FALSE
-1.38006	Activation	-0.037978	FALSE
-2.59746	Deactivation	0.0559806	FALSE
-2.59746	Activation	-0.0325654	FALSE
-2.09381	Deactivation	-0.0105807	FALSE
-2.09381	Activation	0.00228337	FALSE
4.53137	Deactivation	0.0689052	FALSE
4.53137	Activation	-0.200284	FALSE
-2.49409	Deactivation	-0.0592825	FALSE
-2.49409	Activation	0.0272517	FALSE
6.42823	Deactivation	0.0559127	FALSE
6.42823	Activation	-0.170513	FALSE
-2.7857	Deactivation	-0.0329333	FALSE
-2.7857	Activation	0.0749423	FALSE
0.60102	Deactivation	-0.0444344	FALSE
0.60102	Activation	-0.0899761	FALSE
-1.44538	Deactivation	-0.157305	FALSE
-1.44538	Activation	0.214603	FALSE
-7.70904	Deactivation	-0.0817185	FALSE
-7.70904	Activation	-0.0485085	FALSE
-1.20289	Deactivation	0.111122	FALSE
-1.20289	Activation	-0.0401959	FALSE
2.19776	Deactivation	-0.0355824	FALSE
2.19776	Activation	0.0177585	FALSE
-4.33223	Deactivation	-0.102484	FALSE
-4.33223	Activation	-0.122589	FALSE
4.91638	Deactivation	-0.161589	FALSE
4.91638	Activation	0.028882	FALSE
-2.38181	Deactivation	-0.125662	FALSE
-2.38181	Activation	0.0471354	FALSE
16.7137	Deactivation	0.0378536	FALSE
16.7137	Activation	-0.246638	FALSE
-1.44322	Deactivation	0.0219587	FALSE
-1.44322	Activation	-0.212901	FALSE
9.32321	Deactivation	0.0948558	FALSE
9.32321	Activation	0.126188	FALSE
-3.06833	Deactivation	-0.140798	FALSE
-3.06833	Activation	-0.074758	FALSE
18.4933	Deactivation	0.109516	FALSE
18.4933	Activation	-0.102495	FALSE
-2.80128	Deactivation	-0.15842	FALSE
-2.80128	Activation	-0.00261841	FALSE
-2.15514	Deactivation	0.103534	FALSE
-2.15514	Activation	-0.221902	FALSE
2.23927	Deactivation	0.120041	FALSE
2.23927	Activation	-0.0227002	FALSE
5.6254	Deactivation	0.0673277	FALSE
5.6254	Activation	-0.112025	FALSE
-4.31084	Deactivation	0.0429012	FALSE
-4.31084	Activation	-0.0586137	FALSE
0.513023	Deactivation	-0.171606	FALSE
0.513023	Activation	0.277717	FALSE
2.61559	Deactivation	0.0259242	FALSE
2.61559	Activation	0.0714138	FALSE
-2.92189	Deactivation	-0.00218628	FALSE
-2.92189	Activation	0.0499883	FALSE
-2.02454	Deactivation	0.183156	FALSE
-2.02454	Activation	0.0866419	FALSE
-3.4892	Deactivation	-0.130832	FALSE
-3.4892	Activation	0.0676154	FALSE
-2.59146	Deactivation	-0.0501246	FALSE
-2.59146	Activation	0.292748	FALSE
-2.61998	Deactivation	-0.0497547	FALSE
-2.61998	Activation	0.027474	FALSE
-3.97969	Deactivation	0.125292	FALSE
-3.97969	Activation	-0.0499471	FALSE
0.791726	Deactivation	-0.015207	FALSE
0.791726	Activation	-0.165966	FALSE
0.586183	Deactivation	0.0860797	FALSE
0.586183	Activation	-0.020689	FALSE
5.03814	Deactivation	0.027212	FALSE
5.03814	Activation	-0.0738376	FALSE
0.87514	Deactivation	-0.208419	FALSE
0.87514	Activation	-0.00975203	FALSE
-4.63909	Deactivation	0.0135454	FALSE
-4.63909	Activation	-0.141355	FALSE
-3.97155	Deactivation	0.0268326	FALSE
-3.97155	Activation	-0.178651	FALSE
-4.81129	Deactivation	-0.360349	FALSE
-4.81129	Activation	0.538086	FALSE
-2.72947	Deactivation	0.00351901	FALSE
-2.72947	Activation	0.0245644	FALSE
2.66725	Deactivation	0.0901591	FALSE
2.66725	Activation	-0.0715684	FALSE
-1.89775	Deactivation	-0.0917693	FALSE
-1.89775	Activation	0.178333	FALSE
-5.79473	Deactivation	0.207221	FALSE
-5.79473	Activation	0.0946574	FALSE
2.32903	Deactivation	0.0103837	FALSE
2.32903	Activation	-0.231637	FALSE
0.0209376	Deactivation	-0.122223	FALSE
0.0209376	Activation	-0.0182199	FALSE
-1.0529	Deactivation	0.0286662	FALSE
-1.0529	Activation	0.191851	FALSE
2.55612	Deactivation	0.10457	FALSE
2.55612	Activation	-0.0853896	FALSE
-0.327812	Deactivation	-0.0832932	FALSE
-0.327812	Activation	0.219414	FALSE
-2.4057	Deactivation	-0.277336	FALSE
-2.4057	Activation	-0.348796	FALSE

## Sheet: Figure 3C
HC_vol_resid	Cluster	Value	Outlier
-253.96	Deactivation	0.0633314	FALSE
-253.96	Activation	-0.0637811	FALSE
-1473.82	Deactivation	0.139727	FALSE
-1473.82	Activation	-0.0853256	FALSE
102.549	Deactivation	0.00169394	FALSE
102.549	Activation	-0.173366	FALSE
-283.557	Deactivation	0.0773193	FALSE
-283.557	Activation	0.1992	FALSE
-203.44	Deactivation	-0.0634942	FALSE
-203.44	Activation	0.237112	FALSE
-63.9712	Deactivation	-0.13034	FALSE
-63.9712	Activation	0.0118282	FALSE
-578.677	Deactivation	0.155149	FALSE
-578.677	Activation	-0.082031	FALSE
532.648	Deactivation	0.0234732	FALSE
532.648	Activation	-0.015657	FALSE
-449.544	Deactivation	-0.0648144	FALSE
-449.544	Activation	-0.278865	FALSE
-769.602	Deactivation	-0.0334082	FALSE
-769.602	Activation	-0.0417812	FALSE
-1225.04	Deactivation	-0.0187006	FALSE
-1225.04	Activation	-0.0310769	FALSE
550.688	Deactivation	0.0174679	FALSE
550.688	Activation	0.11002	FALSE
-798.402	Deactivation	0.0417661	FALSE
-798.402	Activation	0.0299407	FALSE
-489.8	Deactivation	0.0110252	FALSE
-489.8	Activation	0.215692	FALSE
960.607	Deactivation	0.0945749	FALSE
960.607	Activation	0.0711366	FALSE
800.974	Deactivation	-0.0188006	FALSE
800.974	Activation	0.229832	FALSE
379.604	Deactivation	0.360221	FALSE
379.604	Activation	0.215784	FALSE
262.822	Deactivation	0.0399447	FALSE
262.822	Activation	-0.28533	FALSE
-949.794	Deactivation	-0.0794947	FALSE
-949.794	Activation	-0.0970593	FALSE
537.61	Deactivation	-0.0564573	FALSE
537.61	Activation	-0.00330974	FALSE
624.147	Deactivation	-0.172487	FALSE
624.147	Activation	-0.0579731	FALSE
1108.36	Deactivation	0.0834885	FALSE
1108.36	Activation	-0.166597	FALSE
860.119	Deactivation	0.0364067	FALSE
860.119	Activation	-0.0653832	FALSE
1461.93	Deactivation	0.272069	FALSE
1461.93	Activation	0.345643	FALSE
-250.686	Deactivation	-0.209617	FALSE
-250.686	Activation	0.306523	FALSE
194.775	Deactivation	-0.0282154	FALSE
194.775	Activation	-0.0196307	FALSE
540.952	Deactivation	-0.0827932	FALSE
540.952	Activation	0.298784	FALSE
-74.34	Deactivation	-0.0175493	FALSE
-74.34	Activation	-0.137642	FALSE
-947.866	Deactivation	-0.0328919	FALSE
-947.866	Activation	0.0172544	FALSE
-118.803	Deactivation	-0.109783	FALSE
-118.803	Activation	-0.186423	FALSE
-970.804	Deactivation	-0.0378366	FALSE
-970.804	Activation	0.1907	FALSE
167.14	Deactivation	-0.0194749	FALSE
167.14	Activation	0.351478	FALSE
127.99	Deactivation	-0.0384634	FALSE
127.99	Activation	0.256283	FALSE
795.731	Deactivation	0.0643173	FALSE
795.731	Activation	0.108949	FALSE
-1166.06	Deactivation	-0.15612	FALSE
-1166.06	Activation	0.176196	FALSE
500.525	Deactivation	0.00382346	FALSE
500.525	Activation	0.0257434	FALSE
1773.67	Deactivation	0.17726	FALSE
1773.67	Activation	-0.162443	FALSE
-454.374	Deactivation	-0.104541	FALSE
-454.374	Activation	0.00898252	FALSE
-718.792	Deactivation	-0.0453541	FALSE
-718.792	Activation	0.129287	FALSE
-1416.39	Deactivation	0.0184527	FALSE
-1416.39	Activation	0.00119505	FALSE
115.364	Deactivation	0.0745063	FALSE
115.364	Activation	-0.0151003	FALSE
-260.844	Deactivation	-0.0632838	FALSE
-260.844	Activation	-0.0373066	FALSE
980.806	Deactivation	0.0496763	FALSE
980.806	Activation	-0.0262538	FALSE
160.936	Deactivation	-0.0318217	FALSE
160.936	Activation	0.134975	FALSE
762.288	Deactivation	-0.0859688	FALSE
762.288	Activation	-0.0660802	FALSE
-73.276	Deactivation	0.0171514	FALSE
-73.276	Activation	0.11564	FALSE
974.789	Deactivation	0.00338334	FALSE
974.789	Activation	-0.0112968	FALSE
1383.44	Deactivation	-0.0107484	FALSE
1383.44	Activation	-0.326435	FALSE
-1098.38	Deactivation	-0.0496249	FALSE
-1098.38	Activation	0.0264887	FALSE
-484.029	Deactivation	-0.0060535	FALSE
-484.029	Activation	0.0619042	FALSE
-350.439	Deactivation	-0.102098	FALSE
-350.439	Activation	0.134791	FALSE
-54.3172	Deactivation	0.0844946	FALSE
-54.3172	Activation	-0.117304	FALSE
525.753	Deactivation	0.0488091	FALSE
525.753	Activation	-0.00119823	FALSE
-2196.3	Deactivation	0.0156102	FALSE
-2196.3	Activation	0.0640981	FALSE
-176.522	Deactivation	-0.269454	FALSE
-176.522	Activation	0.144407	FALSE
922.58	Deactivation	0.0109457	FALSE
922.58	Activation	-0.0586142	FALSE
726.978	Deactivation	0.0658197	FALSE
726.978	Activation	0.079846	FALSE
-1086.85	Deactivation	-0.0986067	FALSE
-1086.85	Activation	-0.241408	FALSE
173.386	Deactivation	0.0669409	FALSE
173.386	Activation	0.14537	FALSE
67.7493	Deactivation	0.0500374	FALSE
67.7493	Activation	-0.107463	FALSE
-534.385	Deactivation	-0.0809217	FALSE
-534.385	Activation	-0.175406	FALSE
638.061	Deactivation	-0.140205	FALSE
638.061	Activation	-0.255213	FALSE
1211.23	Deactivation	0.100482	FALSE
1211.23	Activation	-0.353848	FALSE
-2325.64	Deactivation	0.01975	FALSE
-2325.64	Activation	-0.742787	TRUE
463.938	Deactivation	0.303406	FALSE
463.938	Activation	0.1318	FALSE
-835.14	Deactivation	-0.106447	FALSE
-835.14	Activation	-0.0450902	FALSE
-326.308	Deactivation	-0.0833257	FALSE
-326.308	Activation	0.123135	FALSE
-635.276	Deactivation	0.0665907	FALSE
-635.276	Activation	-0.011687	FALSE
255.923	Deactivation	0.069346	FALSE
255.923	Activation	-0.11574	FALSE
-471.106	Deactivation	0.0753156	FALSE
-471.106	Activation	0.170992	FALSE
-777.7	Deactivation	-0.250101	FALSE
-777.7	Activation	0.264603	FALSE
288.401	Deactivation	0.030084	FALSE
288.401	Activation	-0.197817	FALSE
-775.374	Deactivation	0.00840155	FALSE
-775.374	Activation	0.199824	FALSE
517.977	Deactivation	0.0377448	FALSE
517.977	Activation	0.308736	FALSE
306.257	Deactivation	-0.046474	FALSE
306.257	Activation	0.0249703	FALSE
-483.699	Deactivation	0.15239	FALSE
-483.699	Activation	0.0798279	FALSE
-723.945	Deactivation	-0.0677821	FALSE
-723.945	Activation	0.376682	FALSE
2358.07	Deactivation	0.165618	FALSE
2358.07	Activation	-0.156422	FALSE
-238.946	Deactivation	0.0503562	FALSE
-238.946	Activation	0.0567048	FALSE
685.163	Deactivation	0.034873	FALSE
685.163	Activation	-0.126086	FALSE
-1089.11	Deactivation	0.177807	FALSE
-1089.11	Activation	-0.180702	FALSE
1259.23	Deactivation	0.159111	FALSE
1259.23	Activation	0.161978	FALSE
-270.717	Deactivation	-0.0466056	FALSE
-270.717	Activation	-0.17022	FALSE
315.604	Deactivation	0.0441047	FALSE
315.604	Activation	-0.243886	FALSE
453.433	Deactivation	-0.0979618	FALSE
453.433	Activation	0.0740906	FALSE
797.168	Deactivation	0.111876	FALSE
797.168	Activation	-0.010286	FALSE
-776.84	Deactivation	0.0888502	FALSE
-776.84	Activation	0.173912	FALSE
1178.51	Deactivation	-0.0639442	FALSE
1178.51	Activation	-0.0543197	FALSE
223.205	Deactivation	0.0466376	FALSE
223.205	Activation	-0.176439	FALSE
405.86	Deactivation	0.0608423	FALSE
405.86	Activation	-0.102532	FALSE
-390.558	Deactivation	-0.0388981	FALSE
-390.558	Activation	-0.0482883	FALSE
688.409	Deactivation	0.0747108	FALSE
688.409	Activation	-0.0498605	FALSE
922.914	Deactivation	-0.00220466	FALSE
922.914	Activation	-0.113576	FALSE
232.15	Deactivation	-0.137796	FALSE
232.15	Activation	-0.0263181	FALSE
733.086	Deactivation	0.0432876	FALSE
733.086	Activation	0.0306265	FALSE
174.701	Deactivation	-0.0663005	FALSE
174.701	Activation	0.0851244	FALSE
-19.8049	Deactivation	0.0334707	FALSE
-19.8049	Activation	-0.0314586	FALSE
-447.752	Deactivation	-0.186731	FALSE
-447.752	Activation	0.0817859	FALSE
-376.134	Deactivation	0.0172286	FALSE
-376.134	Activation	0.2368	FALSE
780.166	Deactivation	0.0190889	FALSE
780.166	Activation	0.0143251	FALSE
358.451	Deactivation	0.00654918	FALSE
358.451	Activation	-0.0911027	FALSE
-1124.4	Deactivation	0.00975272	FALSE
-1124.4	Activation	0.00393518	FALSE
845.509	Deactivation	0.0947352	FALSE
845.509	Activation	-0.135066	FALSE
1457.63	Deactivation	0.274019	FALSE
1457.63	Activation	0.20235	FALSE
243.977	Deactivation	0.0161634	FALSE
243.977	Activation	-0.0181157	FALSE
-1012.43	Deactivation	-0.10214	FALSE
-1012.43	Activation	-0.0452821	FALSE
644.295	Deactivation	0.185778	FALSE
644.295	Activation	-0.154414	FALSE
-649.233	Deactivation	-0.0789498	FALSE
-649.233	Activation	0.271282	FALSE
-1103.7	Deactivation	-0.034466	FALSE
-1103.7	Activation	0.00196991	FALSE
90.013	Deactivation	0.0172714	FALSE
90.013	Activation	-0.192924	FALSE
-18.8953	Deactivation	-0.0435584	FALSE
-18.8953	Activation	-0.037978	FALSE
-127.438	Deactivation	0.0559806	FALSE
-127.438	Activation	-0.0325654	FALSE
-429.42	Deactivation	-0.0105807	FALSE
-429.42	Activation	0.00228337	FALSE
245.925	Deactivation	0.0689052	FALSE
245.925	Activation	-0.200284	FALSE
-584.379	Deactivation	-0.0592825	FALSE
-584.379	Activation	0.0272517	FALSE
578.94	Deactivation	0.0559127	FALSE
578.94	Activation	-0.170513	FALSE
-973.293	Deactivation	-0.0329333	FALSE
-973.293	Activation	0.0749423	FALSE
-684.381	Deactivation	-0.0444344	FALSE
-684.381	Activation	-0.0899761	FALSE
104.858	Deactivation	-0.157305	FALSE
104.858	Activation	0.214603	FALSE
951.704	Deactivation	-0.0817185	FALSE
951.704	Activation	-0.0485085	FALSE
628.487	Deactivation	0.111122	FALSE
628.487	Activation	-0.0401959	FALSE
-33.2332	Deactivation	-0.0355824	FALSE
-33.2332	Activation	0.0177585	FALSE
-685.073	Deactivation	-0.102484	FALSE
-685.073	Activation	-0.122589	FALSE
-1172.83	Deactivation	-0.161589	FALSE
-1172.83	Activation	0.028882	FALSE
491.21	Deactivation	-0.125662	FALSE
491.21	Activation	0.0471354	FALSE
-50.6663	Deactivation	0.0378536	FALSE
-50.6663	Activation	-0.246638	FALSE
-160.905	Deactivation	0.0219587	FALSE
-160.905	Activation	-0.212901	FALSE
646.275	Deactivation	0.0948558	FALSE
646.275	Activation	0.126188	FALSE
-328.4	Deactivation	-0.140798	FALSE
-328.4	Activation	-0.074758	FALSE
-105.847	Deactivation	0.109516	FALSE
-105.847	Activation	-0.102495	FALSE
98.9942	Deactivation	-0.15842	FALSE
98.9942	Activation	-0.00261841	FALSE
-853.458	Deactivation	0.103534	FALSE
-853.458	Activation	-0.221902	FALSE
-5.96419	Deactivation	0.120041	FALSE
-5.96419	Activation	-0.0227002	FALSE
-882.676	Deactivation	0.0673277	FALSE
-882.676	Activation	-0.112025	FALSE
754.027	Deactivation	0.0429012	FALSE
754.027	Activation	-0.0586137	FALSE
629.617	Deactivation	-0.171606	FALSE
629.617	Activation	0.277717	FALSE
-1446.03	Deactivation	0.0259242	FALSE
-1446.03	Activation	0.0714138	FALSE
-111.494	Deactivation	-0.00218628	FALSE
-111.494	Activation	0.0499883	FALSE
189.601	Deactivation	0.183156	FALSE
189.601	Activation	0.0866419	FALSE
-280.59	Deactivation	-0.130832	FALSE
-280.59	Activation	0.0676154	FALSE
-440.38	Deactivation	-0.0501246	FALSE
-440.38	Activation	0.292748	FALSE
-1342.97	Deactivation	-0.0497547	FALSE
-1342.97	Activation	0.027474	FALSE
645.168	Deactivation	0.125292	FALSE
645.168	Activation	-0.0499471	FALSE
-1142.86	Deactivation	-0.015207	FALSE
-1142.86	Activation	-0.165966	FALSE
450.516	Deactivation	0.0860797	FALSE
450.516	Activation	-0.020689	FALSE
1466.67	Deactivation	0.027212	FALSE
1466.67	Activation	-0.0738376	FALSE
-274.058	Deactivation	-0.208419	FALSE
-274.058	Activation	-0.00975203	FALSE
1167.94	Deactivation	0.0135454	FALSE
1167.94	Activation	-0.141355	FALSE
-338.351	Deactivation	0.0268326	FALSE
-338.351	Activation	-0.178651	FALSE
-180.72	Deactivation	-0.360349	FALSE
-180.72	Activation	0.538086	FALSE
-11.9941	Deactivation	0.00351901	FALSE
-11.9941	Activation	0.0245644	FALSE
1241.41	Deactivation	0.0901591	FALSE
1241.41	Activation	-0.0715684	FALSE
197.635	Deactivation	-0.0917693	FALSE
197.635	Activation	0.178333	FALSE
642.636	Deactivation	0.207221	FALSE
642.636	Activation	0.0946574	FALSE
-938.584	Deactivation	0.0103837	FALSE
-938.584	Activation	-0.231637	FALSE
510.019	Deactivation	-0.122223	FALSE
510.019	Activation	-0.0182199	FALSE
-1534.1	Deactivation	0.0286662	FALSE
-1534.1	Activation	0.191851	FALSE
753.253	Deactivation	0.10457	FALSE
753.253	Activation	-0.0853896	FALSE
196.968	Deactivation	-0.0832932	FALSE
196.968	Activation	0.219414	FALSE
-232.212	Deactivation	-0.277336	FALSE
-232.212	Activation	-0.348796	FALSE

## Sheet: Figure 3D
EC_vol_resid	Cluster	Value	Outlier
-446.407	Deactivation	0.0633314	FALSE
-446.407	Activation	-0.0637811	FALSE
-802.852	Deactivation	0.139727	FALSE
-802.852	Activation	-0.0853256	FALSE
-186.314	Deactivation	0.00169394	FALSE
-186.314	Activation	-0.173366	FALSE
168.915	Deactivation	0.0773193	FALSE
168.915	Activation	0.1992	FALSE
-285.727	Deactivation	-0.0634942	FALSE
-285.727	Activation	0.237112	FALSE
-632.419	Deactivation	-0.13034	FALSE
-632.419	Activation	0.0118282	FALSE
41.9387	Deactivation	0.155149	FALSE
41.9387	Activation	-0.082031	FALSE
190.876	Deactivation	0.0234732	FALSE
190.876	Activation	-0.015657	FALSE
-714.344	Deactivation	-0.0648144	FALSE
-714.344	Activation	-0.278865	FALSE
-153.201	Deactivation	-0.0334082	FALSE
-153.201	Activation	-0.0417812	FALSE
-889.322	Deactivation	-0.0187006	FALSE
-889.322	Activation	-0.0310769	FALSE
410.586	Deactivation	0.0174679	FALSE
410.586	Activation	0.11002	FALSE
-362.622	Deactivation	0.0417661	FALSE
-362.622	Activation	0.0299407	FALSE
-220.225	Deactivation	0.0110252	FALSE
-220.225	Activation	0.215692	FALSE
180.155	Deactivation	0.0945749	FALSE
180.155	Activation	0.0711366	FALSE
-45.5056	Deactivation	-0.0188006	FALSE
-45.5056	Activation	0.229832	FALSE
232.94	Deactivation	0.360221	FALSE
232.94	Activation	0.215784	FALSE
97.9601	Deactivation	0.0399447	FALSE
97.9601	Activation	-0.28533	FALSE
-556.468	Deactivation	-0.0794947	FALSE
-556.468	Activation	-0.0970593	FALSE
1239.96	Deactivation	-0.0564573	FALSE
1239.96	Activation	-0.00330974	FALSE
606.128	Deactivation	-0.172487	FALSE
606.128	Activation	-0.0579731	FALSE
1362.09	Deactivation	0.0834885	FALSE
1362.09	Activation	-0.166597	FALSE
-219.863	Deactivation	0.0364067	FALSE
-219.863	Activation	-0.0653832	FALSE
1858.82	Deactivation	0.272069	FALSE
1858.82	Activation	0.345643	FALSE
403.157	Deactivation	-0.209617	FALSE
403.157	Activation	0.306523	FALSE
594.737	Deactivation	-0.0282154	FALSE
594.737	Activation	-0.0196307	FALSE
65.1839	Deactivation	-0.0827932	FALSE
65.1839	Activation	0.298784	FALSE
183.826	Deactivation	-0.0175493	FALSE
183.826	Activation	-0.137642	FALSE
-1067.83	Deactivation	-0.0328919	FALSE
-1067.83	Activation	0.0172544	FALSE
-1104.51	Deactivation	-0.109783	FALSE
-1104.51	Activation	-0.186423	FALSE
-764.217	Deactivation	-0.0378366	FALSE
-764.217	Activation	0.1907	FALSE
-325.549	Deactivation	-0.0194749	FALSE
-325.549	Activation	0.351478	FALSE
158.121	Deactivation	-0.0384634	FALSE
158.121	Activation	0.256283	FALSE
473.791	Deactivation	0.0643173	FALSE
473.791	Activation	0.108949	FALSE
-395.79	Deactivation	-0.15612	FALSE
-395.79	Activation	0.176196	FALSE
-295.626	Deactivation	0.00382346	FALSE
-295.626	Activation	0.0257434	FALSE
448.808	Deactivation	0.17726	FALSE
448.808	Activation	-0.162443	FALSE
643.52	Deactivation	-0.104541	FALSE
643.52	Activation	0.00898252	FALSE
7.03523	Deactivation	-0.0453541	FALSE
7.03523	Activation	0.129287	FALSE
100.08	Deactivation	0.0184527	FALSE
100.08	Activation	0.00119505	FALSE
327.923	Deactivation	0.0745063	FALSE
327.923	Activation	-0.0151003	FALSE
805.747	Deactivation	-0.0632838	FALSE
805.747	Activation	-0.0373066	FALSE
960.918	Deactivation	0.0496763	FALSE
960.918	Activation	-0.0262538	FALSE
1229.99	Deactivation	-0.0318217	FALSE
1229.99	Activation	0.134975	FALSE
-704.9	Deactivation	-0.0859688	FALSE
-704.9	Activation	-0.0660802	FALSE
-184.707	Deactivation	0.0171514	FALSE
-184.707	Activation	0.11564	FALSE
163.413	Deactivation	0.00338334	FALSE
163.413	Activation	-0.0112968	FALSE
1291.04	Deactivation	-0.0107484	FALSE
1291.04	Activation	-0.326435	FALSE
323.243	Deactivation	-0.0496249	FALSE
323.243	Activation	0.0264887	FALSE
-306.335	Deactivation	-0.0060535	FALSE
-306.335	Activation	0.0619042	FALSE
-132.358	Deactivation	-0.102098	FALSE
-132.358	Activation	0.134791	FALSE
-898.353	Deactivation	0.0844946	FALSE
-898.353	Activation	-0.117304	FALSE
-494.565	Deactivation	0.0488091	FALSE
-494.565	Activation	-0.00119823	FALSE
-293.877	Deactivation	0.0156102	FALSE
-293.877	Activation	0.0640981	FALSE
208.562	Deactivation	-0.269454	FALSE
208.562	Activation	0.144407	FALSE
-555.639	Deactivation	0.0109457	FALSE
-555.639	Activation	-0.0586142	FALSE
-331.937	Deactivation	0.0658197	FALSE
-331.937	Activation	0.079846	FALSE
954.461	Deactivation	-0.0986067	FALSE
954.461	Activation	-0.241408	FALSE
638.569	Deactivation	0.0669409	FALSE
638.569	Activation	0.14537	FALSE
379.125	Deactivation	0.0500374	FALSE
379.125	Activation	-0.107463	FALSE
276.795	Deactivation	-0.0809217	FALSE
276.795	Activation	-0.175406	FALSE
629.111	Deactivation	-0.140205	FALSE
629.111	Activation	-0.255213	FALSE
571.499	Deactivation	0.100482	FALSE
571.499	Activation	-0.353848	FALSE
-710.035	Deactivation	0.01975	FALSE
-710.035	Activation	-0.742787	TRUE
82.7554	Deactivation	0.303406	FALSE
82.7554	Activation	0.1318	FALSE
-461.816	Deactivation	-0.106447	FALSE
-461.816	Activation	-0.0450902	FALSE
-458.598	Deactivation	-0.0833257	FALSE
-458.598	Activation	0.123135	FALSE
-892.905	Deactivation	0.0665907	FALSE
-892.905	Activation	-0.011687	FALSE
-549.559	Deactivation	0.069346	FALSE
-549.559	Activation	-0.11574	FALSE
-307.649	Deactivation	0.0753156	FALSE
-307.649	Activation	0.170992	FALSE
-4.64105	Deactivation	-0.250101	FALSE
-4.64105	Activation	0.264603	FALSE
-348.94	Deactivation	0.030084	FALSE
-348.94	Activation	-0.197817	FALSE
-341.156	Deactivation	0.00840155	FALSE
-341.156	Activation	0.199824	FALSE
678.333	Deactivation	0.0377448	FALSE
678.333	Activation	0.308736	FALSE
60.9283	Deactivation	-0.046474	FALSE
60.9283	Activation	0.0249703	FALSE
-592.765	Deactivation	0.15239	FALSE
-592.765	Activation	0.0798279	FALSE
-1576.18	Deactivation	-0.0677821	FALSE
-1576.18	Activation	0.376682	FALSE
423.97	Deactivation	0.165618	FALSE
423.97	Activation	-0.156422	FALSE
-102.662	Deactivation	0.0503562	FALSE
-102.662	Activation	0.0567048	FALSE
132.985	Deactivation	0.034873	FALSE
132.985	Activation	-0.126086	FALSE
882.586	Deactivation	0.177807	FALSE
882.586	Activation	-0.180702	FALSE
1030.42	Deactivation	0.159111	FALSE
1030.42	Activation	0.161978	FALSE
448.384	Deactivation	-0.0466056	FALSE
448.384	Activation	-0.17022	FALSE
379.149	Deactivation	0.0441047	FALSE
379.149	Activation	-0.243886	FALSE
-484.399	Deactivation	-0.0979618	FALSE
-484.399	Activation	0.0740906	FALSE
139.087	Deactivation	0.111876	FALSE
139.087	Activation	-0.010286	FALSE
0.493072	Deactivation	0.0888502	FALSE
0.493072	Activation	0.173912	FALSE
493.944	Deactivation	-0.0639442	FALSE
493.944	Activation	-0.0543197	FALSE
-770.1	Deactivation	0.0466376	FALSE
-770.1	Activation	-0.176439	FALSE
683.996	Deactivation	0.0608423	FALSE
683.996	Activation	-0.102532	FALSE
-301.058	Deactivation	-0.0388981	FALSE
-301.058	Activation	-0.0482883	FALSE
288.953	Deactivation	0.0747108	FALSE
288.953	Activation	-0.0498605	FALSE
882.443	Deactivation	-0.00220466	FALSE
882.443	Activation	-0.113576	FALSE
-396.759	Deactivation	-0.137796	FALSE
-396.759	Activation	-0.0263181	FALSE
317.398	Deactivation	0.0432876	FALSE
317.398	Activation	0.0306265	FALSE
42.6003	Deactivation	-0.0663005	FALSE
42.6003	Activation	0.0851244	FALSE
-219.632	Deactivation	0.0334707	FALSE
-219.632	Activation	-0.0314586	FALSE
321.205	Deactivation	-0.186731	FALSE
321.205	Activation	0.0817859	FALSE
-1993.2	Deactivation	0.0172286	FALSE
-1993.2	Activation	0.2368	FALSE
-896.637	Deactivation	0.0190889	FALSE
-896.637	Activation	0.0143251	FALSE
56.4762	Deactivation	0.00654918	FALSE
56.4762	Activation	-0.0911027	FALSE
-1281.58	Deactivation	0.00975272	FALSE
-1281.58	Activation	0.00393518	FALSE
624.412	Deactivation	0.0947352	FALSE
624.412	Activation	-0.135066	FALSE
841.775	Deactivation	0.274019	FALSE
841.775	Activation	0.20235	FALSE
-386.762	Deactivation	0.0161634	FALSE
-386.762	Activation	-0.0181157	FALSE
329.042	Deactivation	-0.10214	FALSE
329.042	Activation	-0.0452821	FALSE
-1169.99	Deactivation	0.185778	FALSE
-1169.99	Activation	-0.154414	FALSE
12.5376	Deactivation	-0.0789498	FALSE
12.5376	Activation	0.271282	FALSE
-117.357	Deactivation	-0.034466	FALSE
-117.357	Activation	0.00196991	FALSE
341.289	Deactivation	0.0172714	FALSE
341.289	Activation	-0.192924	FALSE
771.058	Deactivation	-0.0435584	FALSE
771.058	Activation	-0.037978	FALSE
-1505.84	Deactivation	0.0559806	FALSE
-1505.84	Activation	-0.0325654	FALSE
140.754	Deactivation	-0.0105807	FALSE
140.754	Activation	0.00228337	FALSE
372.324	Deactivation	0.0689052	FALSE
372.324	Activation	-0.200284	FALSE
75.4886	Deactivation	-0.0592825	FALSE
75.4886	Activation	0.0272517	FALSE
291.645	Deactivation	0.0559127	FALSE
291.645	Activation	-0.170513	FALSE
-147.155	Deactivation	-0.0329333	FALSE
-147.155	Activation	0.0749423	FALSE
105.143	Deactivation	-0.0444344	FALSE
105.143	Activation	-0.0899761	FALSE
49.3142	Deactivation	-0.157305	FALSE
49.3142	Activation	0.214603	FALSE
186.407	Deactivation	-0.0817185	FALSE
186.407	Activation	-0.0485085	FALSE
258.589	Deactivation	0.111122	FALSE
258.589	Activation	-0.0401959	FALSE
315.68	Deactivation	-0.0355824	FALSE
315.68	Activation	0.0177585	FALSE
80.1159	Deactivation	-0.102484	FALSE
80.1159	Activation	-0.122589	FALSE
219.337	Deactivation	-0.161589	FALSE
219.337	Activation	0.028882	FALSE
814.96	Deactivation	-0.125662	FALSE
814.96	Activation	0.0471354	FALSE
147.531	Deactivation	0.0378536	FALSE
147.531	Activation	-0.246638	FALSE
-423.797	Deactivation	0.0219587	FALSE
-423.797	Activation	-0.212901	FALSE
-122.197	Deactivation	0.0948558	FALSE
-122.197	Activation	0.126188	FALSE
-439.851	Deactivation	-0.140798	FALSE
-439.851	Activation	-0.074758	FALSE
-293.477	Deactivation	0.109516	FALSE
-293.477	Activation	-0.102495	FALSE
198.924	Deactivation	-0.15842	FALSE
198.924	Activation	-0.00261841	FALSE
572.662	Deactivation	0.103534	FALSE
572.662	Activation	-0.221902	FALSE
547.18	Deactivation	0.120041	FALSE
547.18	Activation	-0.0227002	FALSE
-327.899	Deactivation	0.0673277	FALSE
-327.899	Activation	-0.112025	FALSE
347.103	Deactivation	0.0429012	FALSE
347.103	Activation	-0.0586137	FALSE
653.969	Deactivation	-0.171606	FALSE
653.969	Activation	0.277717	FALSE
77.9128	Deactivation	0.0259242	FALSE
77.9128	Activation	0.0714138	FALSE
-703.9	Deactivation	-0.00218628	FALSE
-703.9	Activation	0.0499883	FALSE
89.1388	Deactivation	0.183156	FALSE
89.1388	Activation	0.0866419	FALSE
-781.237	Deactivation	-0.130832	FALSE
-781.237	Activation	0.0676154	FALSE
-884.914	Deactivation	-0.0501246	FALSE
-884.914	Activation	0.292748	FALSE
-805.946	Deactivation	-0.0497547	FALSE
-805.946	Activation	0.027474	FALSE
330.913	Deactivation	0.125292	FALSE
330.913	Activation	-0.0499471	FALSE
-4.03891	Deactivation	-0.015207	FALSE
-4.03891	Activation	-0.165966	FALSE
-249.716	Deactivation	0.0860797	FALSE
-249.716	Activation	-0.020689	FALSE
-105.091	Deactivation	0.027212	FALSE
-105.091	Activation	-0.0738376	FALSE
-1866.28	Deactivation	-0.208419	FALSE
-1866.28	Activation	-0.00975203	FALSE
1416.06	Deactivation	0.0135454	FALSE
1416.06	Activation	-0.141355	FALSE
-401.567	Deactivation	0.0268326	FALSE
-401.567	Activation	-0.178651	FALSE
48.6384	Deactivation	-0.360349	FALSE
48.6384	Activation	0.538086	FALSE
159.656	Deactivation	0.00351901	FALSE
159.656	Activation	0.0245644	FALSE
512.63	Deactivation	0.0901591	FALSE
512.63	Activation	-0.0715684	FALSE
538.276	Deactivation	-0.0917693	FALSE
538.276	Activation	0.178333	FALSE
-104.694	Deactivation	0.207221	FALSE
-104.694	Activation	0.0946574	FALSE
31.6526	Deactivation	0.0103837	FALSE
31.6526	Activation	-0.231637	FALSE
17.0161	Deactivation	-0.122223	FALSE
17.0161	Activation	-0.0182199	FALSE
-363.025	Deactivation	0.0286662	FALSE
-363.025	Activation	0.191851	FALSE
218.759	Deactivation	0.10457	FALSE
218.759	Activation	-0.0853896	FALSE
321.881	Deactivation	-0.0832932	FALSE
321.881	Activation	0.219414	FALSE
-368.439	Deactivation	-0.277336	FALSE
-368.439	Activation	-0.348796	FALSE

[truncated: 3 more sheets: Figure 3E, Figure 5A, Figure 5B]
