# Supplementary material for: Dysfunction of the episodic memory network in the Alzheimer’s disease cascade
Source: Nat Commun. 2026 Apr 17;17:3578. doi: 10.1038/s41467-026-71831-z (PMC13090369; doi:10.1038/s41467-026-71831-z)
Supplement: Supplementary file 4 — Source Data [file 41467_2026_71831_MOESM4_ESM.zip › Source_data/SourceData_Supplement.xlsx]

## Sheet: Supp. Tab. 1
Age	Sex	Education	ApoE_4positive	Abeta 42_40_ratio	pTau181	Diagnosis group	followup_years
70	f	17	1	NA	NA	CN	1.09514
84	f	8	1	0.0396048	84.587	DAT	0
70	m	20	NA	NA	NA	CN	3.12115
70	m	13	0	0.129995	44.604	SCD	0
75	m	13	0	0.105187	41.842	SCD	3.01711
72	m	20	1	0.0945457	34.649	SCD	0
62	f	12	0	0.0968097	40.2	CN	3.08282
62	m	13	1	NA	NA	SCD	0
64	f	17	0	0.0402394	125.53	DAT	2.04244
78	m	15	0	0.0630975	59.727	SCD	0
61	f	15	1	NA	NA	SCD	1.10609
71	f	19	1	0.0452712	102.9	MCI	3.09925
63	f	13	0	0.106552	16.852	MCI	0
66	f	12	1	0.0595547	89.235	MCI	0
79	m	12	0	NA	NA	SCD	0.810404
75	m	14	0	0.127758	46.9	CN	3.06913
72	m	12	0	0.108676	47.033	CN	3.00342
61	m	18	0	NA	NA	SCD	0
72	f	13	0	0.10196	22	CN	3.03628
72	m	20	1	0.0537673	148	SCD	1.99589
64	f	13	0	NA	NA	SCD	0
75	f	12	0	0.0606834	86.5	MCI	2.96509
71	f	14	0	NA	NA	SCD	2.00958
73	f	15	0	NA	NA	SCD	1.18549
64	f	12	0	NA	NA	CN	3.07461
77	m	17	0	NA	NA	SCD	2.88022
84	m	12	0	NA	NA	MCI	0.821355
78	m	20	1	NA	NA	CN	2.96509
72	m	15	NA	NA	NA	CN	2.94867
65	f	16	1	0.109802	51.504	CN	3.06913
69	m	11	1	NA	NA	MCI	0.799452
76	f	11	1	NA	NA	SCD	3.0308
79	f	19	0	NA	NA	MCI	3.00342
61	f	18	0	0.11173	38.918	SCD	3.4141
65	m	14	0	NA	NA	SCD	2.13826
77	m	13	0	0.066911	39.244	CN	1.98768
70	m	13	0	0.124773	44.025	SCD	2.98973
75	f	11	1	0.0448448	132.27	DAT	1.22656
64	m	17	1	NA	NA	CN	0
64	f	18	0	NA	NA	CN	0
70	m	15	0	NA	NA	CN	0
65	f	12	1	0.0367702	87.528	MCI	0
64	f	10	0	NA	NA	SCD	0
76	m	11	1	NA	NA	CN	0
73	f	13	0	0.117996	58.198	SCD	3.02806
71	f	13	0	NA	NA	CN	3.0883
71	m	13	0	NA	NA	CN	1.99316
68	f	19	0	NA	NA	SCD	2.98973
73	f	11	0	NA	NA	CN	2.99521
83	m	18	1	NA	NA	SCD	1.97673
78	m	18	0	NA	NA	SCD	0
67	f	18	0	0.0868592	42.6	SCD	2.13279
64	m	12	1	0.106254	31.178	MCI	1.04586
77	m	18	0	NA	NA	CN	2.08624
86	m	13	0	NA	NA	MCI	0
69	m	8	0	NA	NA	SCD	0.977413
75	f	11	0	0.0990926	43	CN	2.91034
68	f	13	0	NA	NA	SCD	0.977413
66	f	17	0	0.119008	46.77	SCD	0
74	m	18	0	NA	NA	SCD	0
79	f	17	0	NA	NA	MCI	1.05133
61	m	20	1	0.0451963	154.49	MCI	0
74	m	15	1	0.0402196	97.8	MCI	3.28542
82	m	12	0	NA	NA	CN	3.05818
69	m	13	0	0.104618	27.801	MCI	1.03491
70	f	17	1	0.0503511	91.032	SCD	0
71	m	14	0	0.0928953	46.349	SCD	1.013
62	f	15	0	NA	NA	CN	0
62	m	18	1	0.0615707	65.371	SCD	3.0883
74	m	14	0	0.0640561	71.7	SCD	2.9514
69	f	18	0	NA	NA	SCD	2.95962
70	f	16	1	0.0567627	50.797	SCD	0.996578
74	m	11	0	0.105202	32.124	MCI	0.991102
61	f	18	0	NA	NA	CN	3.40862
62	m	18	1	NA	NA	SCD	0
67	f	14	0	0.120081	29.5	CN	3.44695
74	m	12	NA	NA	NA	CN	0
63	f	12	0	NA	NA	SCD	0
60	f	16	1	NA	NA	SCD	2.1629
68	f	15	0	NA	NA	SCD	2.36003
66	m	13	0	0.104495	35.075	MCI	0.996578
73	m	20	1	NA	NA	SCD	2.16838
72	f	12	1	0.10202	42.2	CN	3.08008
75	f	17	0	NA	NA	CN	0
62	m	20	0	NA	NA	SCD	1.08966
70	f	18	0	NA	NA	SCD	3.02533
77	m	18	0	0.117278	44.644	SCD	0.963723
73	f	17	1	NA	NA	SCD	3.32923
64	m	12	0	NA	NA	SCD	3.10746
65	m	13	0	NA	NA	MCI	1.99589
80	m	20	1	0.0940208	51.7	SCD	0
68	f	13	0	NA	NA	SCD	3.38946
72	f	12	0	NA	NA	SCD	0.969199
72	f	20	1	NA	NA	MCI	1.03491
78	m	20	0	NA	NA	SCD	3.2553
68	m	17	1	0.114901	53.479	SCD	0
61	f	17	0	0.126128	42.31	SCD	2.99521
69	f	18	0	NA	NA	CN	0.960986
71	m	12	0	NA	NA	CN	0
75	f	13	1	0.0469085	69.902	MCI	0.974675
73	m	13	0	0.100146	61.5	CN	2.9514
61	m	18	0	0.123479	62.475	SCD	0.919918
80	f	11	0	0.0782012	43.9	CN	3.09651
66	m	18	0	NA	NA	CN	2.97057
68	f	13	0	0.126172	71.8	SCD	0.919918
75	f	12	1	NA	NA	MCI	0.999316
72	f	11	0	0.0682556	32.9	MCI	0
71	m	11	1	NA	NA	DAT	0
66	m	14	0	NA	NA	CN	3.44422
79	f	13	0	0.101055	57.9	CN	2.84736
80	f	17	0	0.0900403	55.4	CN	3.21697
68	f	13	1	NA	NA	MCI	2.00958
80	f	11	0	NA	NA	MCI	0
64	m	16	0	0.10784	45.5	CN	3.34018
64	m	17	0	0.150737	48.7	CN	2.95688
65	f	20	0	NA	NA	CN	2.73785
71	m	19	1	0.0287237	124.15	DAT	1.28131
75	f	11	1	0.0467327	73.411	SCD	1.013
68	f	12	1	0.072874	27.505	SCD	2.06708
72	m	17	0	0.0621673	86.14	CN	3.12115
68	m	13	0	0.0828419	38.6	CN	3.17864
74	f	10	0	NA	NA	SCD	2.14921
78	f	13	1	0.045448	105	DAT	0
65	m	16	0	0.109936	45.573	SCD	2.00684
64	f	14	1	0.0311061	192	DAT	0
87	m	10	0	NA	NA	SCD	0
64	f	12	0	0.104529	55.9	CN	0
67	f	15	0	0.120132	22.2	CN	3.20602
62	m	18	0	0.11452	52.4	SCD	2.84189
75	f	13	0	NA	NA	CN	0.939083
65	m	17	0	0.0458108	95.6	MCI	0
74	m	19	0	0.0660241	59.679	SCD	0
62	f	15	0	NA	NA	SCD	0
63	f	16	0	0.122048	42.491	SCD	1.00753
61	m	18	1	0.0810396	38.5	CN	0
72	m	19	1	0.0918994	55.7	CN	2.29979
80	f	15	0	NA	NA	SCD	2.36277
63	f	13	0	0.0953358	14.918	CN	3.31554
76	f	10	1	0.0379408	80.9	DAT	1.07324
67	f	11	1	NA	NA	MCI	1.08966
83	m	11	0	NA	NA	SCD	0.958248
61	f	12	0	NA	NA	CN	3.16222
60	m	12	0	NA	NA	SCD	0
70	m	13	1	NA	NA	MCI	0
75	f	13	1	0.0696216	46.72	MCI	0
64	f	12	0	NA	NA	CN	2.5024
78	m	19	0	0.108294	35.019	SCD	2.08624
81	f	10	1	NA	NA	SCD	2.94867
73	f	10	1	0.110196	32.9	CN	3.20329
62	m	14	1	NA	NA	CN	0
80	f	10	1	NA	NA	DAT	2.08624
66	m	12	0	0.0894362	48.957	CN	0
68	m	19	1	NA	NA	SCD	3.44695
71	m	17	1	0.0826233	42.67	SCD	1.99316
67	f	11	0	NA	NA	CN	1.07598
74	f	13	1	0.0518546	83.591	MCI	1.04038
73	f	11	1	NA	NA	MCI	1.20465
79	m	13	1	0.0676589	49.391	SCD	2.987
66	m	13	0	0.0734141	59.6	CN	3.30185
63	f	17	0	NA	NA	SCD	2.05339
62	f	18	0	NA	NA	SCD	2.54894
81	m	20	0	NA	NA	DAT	0
71	m	13	1	0.115953	40.5	MCI	0
73	m	18	1	0.138684	63.5	SCD	3.09651
72	m	13	1	NA	NA	SCD	2.25599
60	f	13	0	NA	NA	SCD	3.42231
64	f	16	0	NA	NA	CN	3.59754
70	m	11	0	NA	NA	MCI	3.00616
73	f	13	0	NA	NA	MCI	0.991102
74	f	16	0	NA	NA	SCD	1.05133
77	f	14	1	NA	NA	SCD	2.14921
65	m	14	0	NA	NA	CN	1.77687
70	m	18	0	0.111394	52.9	CN	1.01027
66	f	12	1	0.0725319	51.494	CN	0
65	f	16	1	NA	NA	CN	3.04723
73	f	20	0	0.11868	61.609	SCD	1.09514
67	f	13	1	NA	NA	MCI	2.00137
67	f	14	0	NA	NA	CN	0
66	f	16	1	NA	NA	CN	0
67	m	18	1	NA	NA	SCD	3.15127
67	m	17	0	NA	NA	SCD	2.94867
66	f	16	0	NA	NA	CN	2.09446
73	m	13	1	NA	NA	MCI	1.08966
75	f	11	1	0.0426499	90.284	MCI	0.969199
75	f	11	0	0.044748	160.87	MCI	1.11157
66	f	15	0	0.107453	37.605	SCD	2.93771
65	f	11	1	0.05966	76.82	SCD	1.00205
74	f	11	0	NA	NA	CN	3.10746
77	m	18	0	0.0471591	75.826	SCD	0
73	m	18	0	0.065985	63.9	CN	1.08693
73	m	18	0	0.0956965	42.75	CN	2.93224
61	m	17	1	0.10658	46.509	SCD	3.08282
73	m	18	1	NA	NA	SCD	0
67	f	9	1	NA	NA	CN	2.9514
78	m	12	0	NA	NA	CN	0
81	f	8	0	NA	NA	CN	0
69	f	17	1	NA	NA	SCD	1.01848
72	f	11	NA	0.045746	85.121	SCD	2.60643
68	f	20	1	NA	NA	SCD	2.26146
76	f	16	1	0.0423577	92.41	MCI	0
63	f	17	0	NA	NA	CN	2.04791
80	m	11	0	0.0507119	102.49	DAT	0
78	f	11	0	NA	NA	SCD	0
83	m	20	1	NA	NA	SCD	2.19576
65	f	18	0	NA	NA	CN	3.14853
68	m	17	0	0.101393	22.6	SCD	1.12799
78	f	13	0	NA	NA	SCD	2.04791
69	f	12	1	NA	NA	CN	0.925394
82	m	17	0	0.0523795	153.56	DAT	0.903491
61	f	12	0	0.0964288	31.6	MCI	0
61	m	18	1	0.0846764	61.836	SCD	0
78	f	18	0	NA	NA	SCD	0
66	f	13	1	NA	NA	DAT	1.03217
79	f	18	0	NA	NA	CN	0
71	f	17	1	NA	NA	MCI	0
81	m	18	1	NA	NA	SCD	2.16838
64	f	13	1	0.0782661	23.9	CN	0
75	m	12	1	0.0500621	109.37	SCD	0.958248
68	m	20	0	0.103726	44.069	SCD	2.98426
70	m	15	0	0.118474	47.5	CN	0
68	f	11	1	0.120776	29.9	SCD	2.04791
73	f	13	1	NA	NA	SCD	3.35387
76	f	11	1	0.0391845	114.02	DAT	0
69	f	13	1	NA	NA	CN	0
62	f	13	0	0.0894303	30.4	CN	3.06092
64	f	12	1	0.0513949	54.283	SCD	1.89459
65	f	13	0	0.110135	52.3	SCD	3.14579
71	m	15	0	0.0706736	63.3	MCI	1.97399
72	f	10	0	0.115505	34.8	CN	2.08624
72	m	20	1	0.0722331	46.93	SCD	1.04586
63	f	17	0	NA	NA	SCD	0
73	m	11	0	NA	NA	SCD	1.013
72	m	13	0	0.124307	48.044	SCD	1.94935
65	m	13	0	0.117789	41.047	SCD	1.00753
71	f	19	0	NA	NA	CN	2.06982
67	m	13	0	NA	NA	CN	3.2334
71	m	20	1	0.0670915	94.505	SCD	1.95756
79	f	13	0	NA	NA	MCI	2.04791
70	f	16	0	NA	NA	SCD	1.7577
84	m	20	1	0.0439354	101.15	MCI	0.936345
72	f	14	1	NA	NA	CN	3.04449
70	f	13	0	0.104084	29.291	DAT	3.06913
61	f	17	0	NA	NA	CN	2.0397
68	f	15	0	0.12617	40.2	SCD	1.86174
63	f	12	0	0.114248	26.617	SCD	3.08008
65	m	15	1	NA	NA	CN	2.03696
78	f	13	1	NA	NA	MCI	1.03765
73	m	20	0	0.0862986	49.3	CN	2.93771
74	m	18	0	0.12901	62.134	CN	0
66	m	18	1	0.0793006	31.1	SCD	0.960986
75	f	12	0	0.0525585	62.05	DAT	1.013
69	f	14	1	NA	NA	SCD	3.2909
67	f	18	0	0.115981	52.4	CN	2.87474
78	f	12	0	NA	NA	MCI	0
73	m	12	1	NA	NA	DAT	0
72	f	13	0	0.095158	33.7	CN	2.16838
77	f	13	1	0.0756884	75.006	MCI	1.27036
65	f	13	0	NA	NA	SCD	3.0089
73	f	19	NA	NA	NA	CN	3.31006
64	f	15	0	NA	NA	SCD	0
68	m	13	1	NA	NA	SCD	1.96851
69	m	12	0	NA	NA	CN	3.19781
78	f	11	0	0.082009	56.191	SCD	2.22861
62	m	12	0	0.130228	55.541	SCD	3.35113
75	m	19	0	NA	NA	CN	2.48597
75	m	12	1	NA	NA	SCD	2.16838
70	f	13	0	0.124386	43.831	MCI	0
63	f	17	0	NA	NA	CN	1.15264
71	f	19	0	NA	NA	MCI	1.03491
67	f	16	0	NA	NA	CN	3.12115
77	f	10	0	0.0394115	149.53	DAT	0
65	f	17	0	NA	NA	SCD	3.07734
77	m	12	1	NA	NA	SCD	3.06913
70	m	14	0	NA	NA	SCD	3.37029
68	m	13	0	0.0714409	45.115	MCI	3.09651
63	m	17	1	0.0917112	48.8	MCI	3.19507
72	m	13	1	NA	NA	CN	2.94319
69	f	13	0	NA	NA	SCD	2.1629
69	m	18	0	0.109015	47.811	CN	3.26352
71	m	14	1	NA	NA	CN	1.97399
69	f	18	0	0.106979	36.576	MCI	1.92471
67	f	18	0	NA	NA	SCD	2.45585
78	m	13	0	NA	NA	SCD	1.51677
68	f	12	0	NA	NA	CN	0.991102
71	m	16	0	0.106573	55.019	CN	2.99521
64	f	13	1	NA	NA	SCD	3.18686
78	f	12	0	0.117943	32.4	CN	1.99042
71	m	19	0	NA	NA	SCD	2.05886
85	m	11	1	NA	NA	SCD	0
80	f	10	0	NA	NA	CN	2.23682
76	m	14	1	NA	NA	SCD	3.2553
60	m	16	1	NA	NA	DAT	0
80	f	11	0	0.0917352	44	MCI	0.980151
77	m	16	0	0.0726671	39.567	CN	3.00342
76	f	10	0	0.109579	60.3	SCD	2.88569
67	m	14	0	0.0472444	42.8	DAT	0
82	f	11	0	NA	NA	MCI	2.01232
66	m	18	0	0.115194	32.5	SCD	3.00068
67	m	15	0	0.10132	41.889	SCD	3.01711
70	m	16	1	NA	NA	DAT	0
71	f	13	0	NA	NA	CN	0
76	f	12	0	NA	NA	SCD	0.772074
72	f	15	1	NA	NA	DAT	0
71	m	19	0	0.110688	39.8	SCD	2.67762
63	m	11	1	0.042063	64.7	CN	3.0308
67	f	12	0	NA	NA	SCD	0
72	m	20	0	0.100603	24.532	SCD	2.40383
65	f	15	1	NA	NA	CN	3.04449
67	m	17	0	NA	NA	CN	0
78	m	18	1	NA	NA	MCI	3.00342
81	f	11	0	NA	NA	CN	0
75	m	13	1	NA	NA	SCD	3.0527
82	m	20	1	NA	NA	MCI	0
66	m	14	0	0.102827	42	CN	0
65	m	15	0	NA	NA	SCD	1.07871
80	f	8	1	NA	NA	DAT	0
67	f	10	0	NA	NA	CN	1.06776
79	f	18	0	NA	NA	SCD	0
79	m	14	0	NA	NA	SCD	1.04586
73	m	13	0	0.120791	54.9	MCI	0
70	m	14	0	NA	NA	CN	0
70	f	14	1	0.0605213	73.4	SCD	0
66	f	19	0	NA	NA	SCD	1.02943
69	f	18	1	0.0638071	58.12	CN	3.12115
69	f	13	0	NA	NA	CN	2.33265
73	m	13	1	0.0469475	75.982	DAT	2.14374
69	f	12	1	0.0683458	48.818	SCD	2.99795
69	m	15	0	NA	NA	CN	1.99316
74	m	10	1	NA	NA	MCI	1.02943
70	f	12	0	NA	NA	DAT	0
75	m	16	1	NA	NA	CN	0
72	f	13	0	NA	NA	SCD	3.00616
68	f	19	1	NA	NA	SCD	0.974675
69	f	17	0	NA	NA	SCD	0
71	m	18	0	NA	NA	SCD	1.97947
64	f	17	1	0.0947238	54.914	SCD	0.958248
77	f	11	0	0.0682735	109.17	SCD	0
73	m	17	1	NA	NA	SCD	2.16564
62	f	12	1	0.037225	138.59	MCI	1.69199
70	f	18	1	0.0727875	40.661	SCD	3.01164
66	m	12	0	0.095048	63.6	CN	2.06982
73	f	13	1	0.0330453	66.059	DAT	0
77	m	15	1	NA	NA	CN	1.97947
64	m	11	0	0.113115	37.1	MCI	2.06434
77	m	16	1	NA	NA	SCD	1.06776
67	m	20	1	NA	NA	CN	3.14031
62	m	13	0	0.0892918	32.2	MCI	0
66	f	17	0	NA	NA	CN	0
65	f	14	0	0.110363	53.3	CN	2.2204
75	m	16	0	NA	NA	CN	1.89185
68	m	13	1	NA	NA	DAT	1.05681
78	m	11	1	0.0470556	53.5	MCI	0.980151
73	f	17	1	0.0461849	68.552	MCI	0
73	f	17	0	NA	NA	SCD	2.18754
79	f	13	0	0.123188	55.394	SCD	0
70	f	13	0	0.0961818	47.897	CN	3.04723
71	m	20	0	0.0431422	75.4	MCI	0.991102
61	m	15	1	NA	NA	CN	1.99042
60	f	19	0	NA	NA	SCD	2.0397
66	f	16	0	NA	NA	CN	0
61	f	16	0	NA	NA	SCD	2.96509
75	m	19	1	0.0340014	56.9	SCD	0
69	m	12	0	NA	NA	MCI	1.013
64	f	13	0	NA	NA	CN	0
66	m	16	0	0.0932253	41.4	CN	3.10472
72	f	13	1	NA	NA	CN	0
75	f	13	1	0.122641	31.6	MCI	3.02533
64	f	13	0	NA	NA	SCD	2.08624
64	f	14	0	NA	NA	SCD	1.99316
66	m	20	0	NA	NA	SCD	2.987
80	m	20	0	NA	NA	MCI	0.933607
83	m	12	0	0.0691707	62.885	SCD	0.952772
67	m	16	1	0.117877	39.921	SCD	2.68036
70	f	16	0	NA	NA	CN	3.06366
67	f	17	0	0.0955661	38.5	CN	3.02533
71	f	18	0	0.121879	28.6	SCD	2.66119
71	m	13	0	NA	NA	SCD	1.00753
78	m	16	0	0.0506512	37.842	DAT	0
74	f	11	1	NA	NA	DAT	0
77	f	17	0	NA	NA	MCI	2.85832
71	m	16	0	NA	NA	CN	2.0616
66	m	19	0	NA	NA	CN	3.12663
69	m	13	1	NA	NA	SCD	3.20602
62	m	17	0	0.0973929	20.289	SCD	3.09925
61	f	13	0	0.116939	56.094	SCD	0
82	m	17	1	0.0714716	56.732	SCD	0
73	m	15	0	NA	NA	SCD	0
74	m	19	0	0.108957	34.591	SCD	3.11567
78	f	10	0	NA	NA	MCI	0
72	f	18	0	NA	NA	CN	2.12731
63	f	18	0	NA	NA	SCD	3.03628
74	f	10	1	NA	NA	MCI	2.96783
76	f	14	0	NA	NA	SCD	2.89665
76	m	14	1	0.0808045	40.4	SCD	2.85284
67	f	12	0	NA	NA	CN	3.00616
66	m	17	0	0.103747	30.116	SCD	1.92745
72	f	13	0	NA	NA	CN	0.91718
64	f	12	0	0.0880177	15.8	CN	2.31348
87	m	14	0	0.0446801	116.31	DAT	0.906229
62	m	13	0	0.120418	26.246	SCD	0
78	m	14	1	0.0337918	103.96	MCI	1.05133
65	f	17	0	NA	NA	SCD	2.02053
61	f	16	1	NA	NA	CN	0
66	m	15	0	NA	NA	CN	3.10746
63	f	16	1	NA	NA	CN	3.07461
64	f	13	0	NA	NA	CN	0
72	m	13	0	0.111375	36	MCI	1.05681
72	m	14	0	NA	NA	SCD	2.10541
72	f	13	0	NA	NA	CN	1.03491
76	f	16	0	0.104753	39.1	SCD	0.99384
81	m	20	1	0.0497205	95.766	MCI	2.27789
62	m	13	0	NA	NA	SCD	3.06913
72	m	15	0	0.0769737	55.721	SCD	3.12115
74	m	18	0	0.0762807	55.4	MCI	2.0397
84	f	10	0	NA	NA	CN	0
74	m	12	0	NA	NA	SCD	0
64	f	18	0	NA	NA	CN	3.14305
66	f	12	1	0.0326755	87.788	DAT	0
67	m	15	0	0.104469	46.827	SCD	3.47707
64	f	16	0	0.107875	29.939	SCD	2.99795
63	f	16	0	NA	NA	CN	3.23888
78	m	14	1	NA	NA	DAT	0
61	f	12	1	0.0872654	71.9	CN	3.2909
74	m	13	0	NA	NA	MCI	2.1191
75	m	11	1	NA	NA	SCD	0
70	m	13	0	NA	NA	SCD	1.85626
73	f	12	1	NA	NA	CN	0.862423
62	m	18	0	0.13212	58.1	CN	2.94593
68	f	17	0	0.0968531	60.1	SCD	3.26078
74	f	13	1	0.0441114	109	MCI	0
73	m	13	0	0.102618	45.737	SCD	1.92471
77	m	14	1	0.0680052	44.03	SCD	1.03491
64	f	17	1	NA	NA	CN	2.19576
68	f	13	1	0.04714	55.3	SCD	2.04791
73	m	13	0	0.113157	34.019	CN	3.03354
70	m	18	0	NA	NA	CN	3.07734
64	m	13	0	NA	NA	SCD	1.07871
68	m	20	0	0.103461	24.376	SCD	3.01164
66	m	13	0	NA	NA	CN	0
79	m	11	1	NA	NA	SCD	2.32991
76	f	12	0	NA	NA	CN	3.04449
73	f	18	1	0.0689412	40.2	CN	2.20123
74	f	11	0	NA	NA	CN	0
67	f	14	0	NA	NA	CN	0
72	f	17	1	0.0400365	98.161	SCD	1.06776
73	m	15	0	NA	NA	SCD	0.958248
76	m	17	0	NA	NA	SCD	1.44559
67	f	16	0	0.0970348	47.9	CN	2.92129
62	f	13	0	NA	NA	CN	1.12799
64	m	17	0	0.105684	41.3	CN	2.98152
74	m	10	1	0.0516575	63.1	MCI	2.22313
74	m	19	0	NA	NA	SCD	0
71	m	9	0	NA	NA	MCI	0.892539
66	f	17	1	NA	NA	CN	0
62	f	16	0	NA	NA	SCD	0.996578
65	m	13	0	0.108335	26.961	CN	0
65	m	16	1	NA	NA	MCI	0
72	m	18	1	0.0597002	67.969	SCD	0.919918
70	m	13	0	0.115437	37.985	SCD	1.86995
65	f	13	0	0.128744	65.2	CN	2.98426
75	m	12	0	0.0626339	72.3	SCD	3.0089
66	m	14	1	NA	NA	SCD	2.08077
61	m	17	0	NA	NA	SCD	1.5989
60	f	17	1	NA	NA	SCD	0.991102
72	f	18	0	NA	NA	SCD	0
73	f	11	0	0.0448197	91.868	MCI	0
79	m	11	0	NA	NA	SCD	1.95483
79	m	12	0	NA	NA	SCD	0.908966
69	f	10	0	0.108542	48.054	CN	3.02533
80	m	20	0	NA	NA	SCD	0.991102
74	f	17	1	0.0999894	34.72	MCI	1.41273
78	f	8	0	0.111325	38.392	SCD	1.00205
63	f	12	0	NA	NA	CN	3.43326
73	f	14	0	0.115018	33.5	SCD	2.04517
68	f	14	1	0.0805958	44.1	CN	3.41958
68	f	18	0	NA	NA	CN	2.97057
71	m	15	0	0.128345	46.668	SCD	3.04175
75	m	18	0	0.109768	42.2	SCD	0
63	f	17	0	NA	NA	CN	3.04175
65	f	13	0	NA	NA	CN	1.97947
75	m	18	0	NA	NA	SCD	0.952772
73	m	14	0	0.126864	72	MCI	0
70	m	19	0	NA	NA	SCD	1.18823
71	m	17	0	NA	NA	MCI	0.985626
74	f	17	0	0.100037	43.5	SCD	3.26078
77	f	15	0	NA	NA	CN	0
71	m	15	0	NA	NA	CN	3.03354
75	f	15	1	0.0469288	79.7	MCI	3.01711
67	m	15	0	0.0913777	46.6	CN	2.02327
69	f	13	0	0.115882	45.486	SCD	0.996578
79	f	15	1	NA	NA	CN	0
81	m	20	0	NA	NA	SCD	2.98973
73	m	13	1	0.0600716	47.698	SCD	3.04723

## Sheet: Supp. Tab. 2
Age	Sex	Education	Abeta 42 40 Ratio	pTau181	followup_years_AB4240	followup_years_MTL	followup_years_ADAS	followup_years_pacc5	Diagnosis group
63	0	11	0.042063	64.7	4.02732	3.03014	5.17808	5.17808	CN
78	0	15	0.0630975	59.727	0	1.03288	1.03288	1.03288	SCD
75	1	11	0.044748	160.87	0	0	0	0	MCI
78	1	12	0.117943	32.4	0	3.03288	4.03014	4.03014	CN
65	1	14	0.110363	53.3	0	0	0	0	CN
73	0	13	0.0600716	47.698	0	3.04932	3.04932	3.04932	SCD
71	0	15	0.0706736	63.3	4.04645	3.05205	4.04645	4.04645	MCI
62	1	12	0.037225	138.59	0	1.81644	1.81644	0	MCI
67	1	14	0.120081	29.5	0	3.18356	4.56011	4.56011	CN
72	0	19	0.051817	40.261	0	3.09589	4.03562	4.03562	SCD
77	0	13	0.0383014	55.677	0	0	0	0	MCI
83	0	13	0.038267	101	0	0	0	0	DAT
82	0	14	0.0586684	92.45	0	0	0	0	SCD
73	0	13	0.0729306	62.204	0	3.04658	3.9863	3.9863	SCD
75	1	13	0.0469085	69.902	0	0.989041	0.989041	0.989041	MCI
77	0	12	0.0658868	65.741	0	0	0	0	MCI
66	0	18	0.0761429	51.682	0	0	0	0	CN
83	0	19	0.0583611	90.36	0	2.05191	3.96712	3.96712	SCD
67	1	18	0.115981	52.4	3.96164	2.92877	3.96164	3.96164	CN
68	1	12	0.072874	27.505	0	3.11507	3.11507	3.11507	SCD
69	1	18	0.0638071	58.12	2.0137	3.03552	3.03552	3.03552	CN
70	1	14	0.0564763	60.869	0	2.0082	3.96164	3.96164	SCD
72	0	12	0.0670548	54.925	0	0	0.991781	0.991781	DAT
75	1	11	0.0448448	132.27	0	0	0	0	DAT
77	0	15	0.0559309	80.154	0	0	2.01639	0	DAT
80	1	17	0.0900403	55.4	2.01096	3.06301	5.98082	5.98082	CN
72	1	11	0.0682556	32.9	5.97814	2.98904	3.99452	3.99452	MCI
71	1	13	0.110631	23.694	0	3.30137	3.30137	3.30137	CN
82	0	17	0.0714716	56.732	1.9726	1.00274	1.00274	1.00274	SCD
72	1	13	0.095158	33.7	0	0	0	0	CN
69	0	18	0.109015	47.811	2.2411	3.26575	5.54521	5.54521	CN
64	0	17	0.150737	48.7	2.01644	3.02466	6.00548	6.00548	CN
75	0	14	0.127758	46.9	1.95616	2.9726	6.08493	6.08493	CN
74	1	13	0.0518546	83.591	0	1.13934	1.13934	0	MCI
73	0	18	0.065985	63.9	3.97534	2.99178	2.99178	2.99178	CN
65	1	16	0.109802	51.504	4.24317	3.06027	4.24317	4.24317	CN
75	1	13	0.0696216	46.72	3.99452	1.00274	2.99726	2.99726	MCI
72	0	13	0.0395666	117.31	0	3.09589	4.05479	4.05479	SCD
73	0	13	0.0673182	51.147	0	3.12295	5.03562	5.03562	CN
80	0	18	0.0588625	50.803	4.13699	3.04645	2.03288	2.03288	SCD
74	0	18	0.0762807	55.4	0	2.05479	7.04932	5.01913	MCI
64	1	12	0.104529	55.9	0	2.22466	5.06284	5.06284	CN
75	1	13	0.0664677	104.96	2.41918	2.41918	3.37808	3.37808	DAT
74	0	14	0.115518	53.584	2.14521	2.14521	3.12055	3.12055	CN
71	0	16	0.106573	55.019	2.16986	2.99726	4.96986	4.96986	CN
72	1	10	0.0403491	77.4	0	2.95068	6.98904	6.98904	SCD
70	1	14	0.0605213	73.4	0	1.9918	6.69863	6.69863	SCD
67	1	17	0.0955661	38.5	3.96438	3.00548	3.96438	3.96438	CN
73	0	18	0.0956965	42.75	0	0	0	0	CN
80	0	20	0.0554059	68.4	0	0	0	0	SCD
76	1	10	0.0379408	80.9	0	0	0	0	DAT
72	0	20	0.0537673	148	2.93425	2.93425	3.95616	3.95616	SCD
67	0	14	0.0472444	42.8	0	0	0	0	DAT
79	0	19	0.0434265	146.88	0	0	0	0	SCD
73	1	13	0.0330453	66.059	0	0	0	0	DAT
75	1	11	0.0467327	73.411	1.99452	1.00548	1.00548	1.00548	SCD
70	1	12	0.058789	89.9	0	0	0	0	MCI
83	0	12	0.0691707	62.885	3.92603	0.945355	2.86301	2.86301	SCD
70	1	11	0.0493409	62.286	0	0	0	0	DAT
81	1	12	0.0535521	60.4	0	0	0	0	MCI
62	1	13	0.0894303	30.4	3.10411	3.10411	6.04384	6.04384	CN
72	0	15	0.0769737	55.721	0	0	0	0	SCD
77	0	13	0.057938	83.81	0	2.99178	2.99178	2.99178	CN
78	0	14	0.0337918	103.96	0	1.01644	1.01644	1.01644	MCI
68	0	13	0.0828419	38.6	0	3.18356	4.50546	4.50546	CN
66	0	18	0.0793006	31.1	5.95355	3.00274	3.97534	3.97534	SCD
76	1	13	0.0452008	84.4	0	3.12329	5.12877	0	DAT
71	0	16	0.0321549	71.4	5.9863	1.96438	2.93973	2.93973	CN
66	1	12	0.0725319	51.494	0	0	0	0	CN
75	0	12	0.0626339	72.3	3.93699	2.99452	3.93699	3.93699	SCD
65	1	13	0.053982	107.21	0	0	0	0	DAT
66	1	17	0.113033	49.543	2.98904	2.98904	5.12329	5.12329	CN
73	0	13	0.100146	61.5	2.01096	2.9726	2.9726	2.9726	CN
75	1	11	0.0426499	90.284	0	0	0	0	MCI
71	0	16	0.0527617	185	0	0	0	0	MCI
73	1	11	0.0448197	91.868	0	3.0082	3.0082	3.0082	MCI
71	0	17	0.0463644	63.788	0	0	0	0	SCD
61	1	17	0.113588	56.2	0	0	0	0	CN
74	0	18	0.0469782	68.821	0	0	0	0	MCI
72	1	13	0.10196	22	3.03562	3.03562	6.10137	6.10137	CN
73	0	13	0.0469475	75.982	0	3.12295	4.23288	3.12295	DAT
65	0	13	0.108335	26.961	0	0	0	0	CN
80	0	14	0.0635635	58.096	0	0	0	0	MCI
82	1	8	0.0508721	70.2	0	0	0	0	DAT
67	1	15	0.120132	22.2	2.01644	2.97534	5.02459	5.02459	CN
74	0	19	0.0660241	59.679	2.00274	0	0	0	SCD
66	0	14	0.102827	42	0	0	0	0	CN
72	0	19	0.0918994	55.7	0	2.2411	5.11233	5.11233	CN
77	1	11	0.0682735	109.17	0	0.956164	0.956164	0.956164	SCD
66	0	12	0.095048	63.6	0	0	0	0	CN
65	1	11	0.05966	76.82	0	1.00548	4.06027	4.06027	SCD
71	0	20	0.0670915	94.505	1.96164	1.96164	1.03562	1.03562	SCD
63	1	12	0.0486171	59.38	4.06849	2.97534	4.99178	4.06849	MCI
77	0	13	0.066911	39.244	2.01096	2.99452	4.2	4.2	CN
65	0	17	0.0458108	95.6	6.0137	2.9863	4.0411	4.0411	MCI
79	0	13	0.0676589	49.391	0	3	5.04932	5.04932	SCD
72	1	10	0.115505	34.8	4.06849	2.07397	4.06849	4.06849	CN
72	0	12	0.108676	47.033	5.01096	1.97808	5.01096	5.01096	CN
71	0	19	0.0287237	124.15	0	2.2274	4.06027	1.09041	DAT
78	0	11	0.0470556	53.5	0	0.980822	6.08219	6.08219	MCI
74	1	13	0.0441114	109	0	3.0137	6.14247	3.0137	MCI
76	0	11	0.0315637	58.196	0	0	0	0	MCI
73	0	20	0.0862986	49.3	2.98904	2.98904	2.98904	2.98904	CN
68	1	14	0.0805958	44.1	4.36066	3.25753	5.33973	6.46849	CN
67	1	16	0.0970348	47.9	4.01093	2.99178	2.99178	2.99178	CN
64	0	16	0.10784	45.5	0	3.34247	5.96164	5.96164	CN
81	0	17	0.0537391	98.567	4.13151	0	2.03288	2.03288	SCD
61	0	13	0.0747175	33.568	0	0	0	0	SCD
70	1	16	0.0567627	50.797	0	1	3.00274	3.00274	SCD
67	1	10	0.100902	29.566	0	3.04372	3.04372	3.04372	CN
84	1	8	0.0396048	84.587	0	0	0	0	DAT
68	1	13	0.04714	55.3	0	0	0	0	SCD
79	1	13	0.101055	57.9	2.03014	2.96986	3.95068	3.95068	CN
72	0	18	0.0597002	67.969	0	0.994521	2.97808	2.97808	SCD
66	0	12	0.0894362	48.957	0	0	0	0	CN
78	0	20	0.0389691	108	0	0	0	0	MCI
74	0	14	0.0640561	71.7	1.9589	2.95616	3.95616	3.95616	SCD
62	0	18	0.0615707	65.371	0	2.99178	4.0411	4.0411	SCD
73	0	13	0.0569335	45.6	0	0	0	0	SCD
73	0	13	0.0286509	126.8	0	0	0	0	DAT
62	1	12	0.0968097	40.2	1.99178	2.91507	3.96712	3.96712	CN
72	0	20	0.0722331	46.93	1.96986	1.96986	1.96986	1.96986	SCD
69	1	11	0.036897	98.9	0	0	0	0	DAT
69	0	12	0.0529078	68.808	2.00822	3.00548	3.00548	3.00548	CN
71	1	9	0.072101	59	0	0	0	0	CN
61	0	18	0.0810396	38.5	0	0	0	0	CN
73	1	17	0.0461849	68.552	0	1.54918	1.54918	1.54918	MCI
75	1	11	0.0990926	43	4	2.96164	2.96164	2.96164	CN
69	1	12	0.0683458	48.818	4.10137	3.06557	4.10137	4.10137	SCD
66	1	12	0.0595547	89.235	3.3863	1.08493	3.3863	0	MCI
81	0	20	0.0497205	95.766	0	3.21585	5.08219	0	MCI
77	0	16	0.0726671	39.567	3.96721	2.99178	5.12329	5.12329	CN
80	0	11	0.0507119	102.49	4.11749	0	3.16164	2.13699	DAT
76	1	12	0.0564021	62.6	6.03836	2	3.95616	2	SCD
70	0	15	0.118474	47.5	0	0	0	0	CN
70	1	17	0.0503511	91.032	1.99454	3.03288	0	0	SCD
77	1	13	0.0756884	75.006	0	0	0	0	MCI
66	1	12	0.0326755	87.788	0	0	0	0	DAT
84	0	20	0.0439354	101.15	0	0	0	0	MCI
75	0	11	0.107533	44.787	1.95616	3.04098	4.99452	4.99452	CN
69	1	16	0.0443112	86.488	0	0	0	0	DAT
64	1	19	0.121684	30.1	0	2.96438	5.9153	5.9153	CN
87	0	14	0.0446801	116.31	0	1.97268	4.16164	0	DAT
72	0	17	0.0621673	86.14	2.0137	3.03552	3.03552	3.03552	CN
71	1	19	0.0452712	102.9	2.14521	3.06831	5.06301	5.06301	MCI
66	0	16	0.0932253	41.4	2.01644	3.06849	6.0274	6.0274	CN
71	0	20	0.0431422	75.4	0	0	0	0	MCI
75	1	15	0.0469288	79.7	4.01644	3.03562	6.60548	2.00822	MCI
72	1	12	0.10202	42.2	2.03562	3.10685	3.10685	3.10685	CN
64	1	12	0.0880177	15.8	0	2.28219	4.31421	4.31421	CN
62	0	18	0.13212	58.1	3.96712	3.12329	3.96712	3.96712	CN
72	1	11	0.045746	85.121	0	0	0	0	SCD
65	1	13	0.128744	65.2	0	3.00822	4.00548	4.00548	CN
72	1	17	0.0400365	98.161	0	0	0	0	SCD
64	1	12	0.0513949	54.283	3.9863	3.01918	3.01918	3.01918	SCD
68	1	17	0.0409032	49.1	0	1.0137	5.99452	4.97814	SCD
67	1	14	0.0738384	56.738	0	2.21918	2.21918	2.21918	SCD
73	1	10	0.110196	32.9	0	0	0	0	CN
73	0	13	0.113157	34.019	2.12877	3.03825	5.25753	5.25753	CN
77	0	18	0.0471591	75.826	0	0	0	0	SCD
79	0	12	0.0263159	109	0	0	0	0	MCI
76	1	16	0.0423577	92.41	2.10959	3.02459	4.04384	1.10959	MCI
77	1	10	0.0394115	149.53	0	0	0	0	DAT
69	1	10	0.108542	48.054	3.0082	3.0082	4.08219	4.08219	CN
81	0	14	0.050781	72.3	0	0	0	0	MCI
78	0	15	0.0496755	67.3	2.06849	3.00822	3.00822	1.05205	MCI
73	0	15	0.0456829	145.37	0	0	0	0	SCD
68	0	13	0.0714409	45.115	2.0137	3.06557	3.06557	3.06557	MCI
75	0	12	0.0500621	109.37	1.99452	0.978082	1.99452	1.99452	SCD
80	1	11	0.0782012	43.9	5.97534	2.90411	3.99452	3.99452	CN
74	0	18	0.12901	62.134	0	0	0	0	CN
66	0	13	0.0734141	59.6	2.03562	3.28219	6.00548	6.00548	CN
76	1	18	0.0455937	117.09	0	0	0	0	DAT
64	1	13	0.0782661	23.9	0	0	0	0	CN
65	1	12	0.0367702	87.528	0	0	0	0	MCI
70	1	13	0.0961818	47.897	0	3.05191	4.33699	4.33699	CN
72	1	12	0.0697923	58.549	0	0	0	0	SCD
70	1	18	0.0727875	40.661	2.10137	3.0137	3.0137	3.0137	SCD
78	0	16	0.0506512	37.842	0	3.04932	3.04932	0	DAT
64	0	17	0.105684	41.3	0	0	0	0	CN
62	0	12	0.0562147	111.19	0	0	0	0	MCI
61	1	12	0.0872654	71.9	0	3.27671	5.63388	5.63388	CN
74	0	15	0.0402196	97.8	0	0	0	0	MCI
68	1	13	0.0498161	88.914	0	0	0	0	MCI
63	0	15	0.0709891	26.548	0	3.00546	4	4	SCD
81	0	12	0.0488162	57.3	0	0	0	0	DAT
63	1	13	0.0953358	14.918	1.99452	3.31694	3.31694	3.31694	CN
74	0	10	0.0516575	63.1	2.19452	3.35068	6.16438	4.53151	MCI
73	1	18	0.0689412	40.2	0	3.07671	5.08767	5.08767	CN
78	1	13	0.045448	105	0	0	0	0	DAT
66	0	18	0.110477	32.5	0	0	0	0	CN
70	1	13	0.108799	56.928	0	1.9863	5.0137	5.0137	CN
75	1	12	0.0525585	62.05	2.12568	1.03288	1.03288	1.03288	DAT
81	0	20	0.047083	101.17	2.02461	3.00548	5.96712	5.96712	SCD
69	0	13	0.0393258	123.47	2.06575	3.06301	6.01918	6.01918	SCD
77	0	15	0.118788	57.77	2.20548	3.2274	4.06301	4.06301	CN
66	0	18	0.0940062	73.256	0	1.9589	5.19452	5.19452	CN
73	1	13	0.0583417	104.95	2.33973	3.38904	3.38904	1.04932	SCD
82	1	11	0.0536813	76.465	1.9726	2.95616	4.01096	4.01096	MCI
73	1	11	0.120303	46.837	1.99178	2.99178	5.98904	5.98904	CN
77	0	14	0.0489906	64.571	2.20274	2.29863	3.23836	2.29863	SCD
69	1	17	0.105756	67.873	0	0.956164	4.13151	4.13151	CN
75	0	19	0.0321491	57.145	4.96164	1.99201	4.07397	2.98927	SCD
68	0	19	0.0583881	51.259	0	3.44932	4.02466	4.02466	SCD
71	0	15	0.109446	35.71	2.05479	2.9863	7.16986	7.16986	CN
72	1	14	0.0475683	34.23	1.96974	3.0137	4.04372	4.04372	CN
76	0	11	0.0489276	94.05	0	3.02459	3.02459	3.02459	MCI
65	1	16	0.0936123	37.704	2.04925	3.0274	5.98356	5.98356	CN
67	1	13	0.111784	57.871	0	2.06282	4.27945	4.27945	CN
73	1	17	0.0563553	139.78	0	3.3726	3.3726	4.50411	SCD

## Sheet: Supp. Tab. 3
Diagnosis group	mean	SE	df	lower	upper
CN	-3.35	0.311	489	-3.96	-2.73
SCD	-1.82	0.273	489	-2.35	-1.28
MCI	2.51	0.441	489	1.69	3.37
DAT	9.56	0.706	489	8.18	10.95

## Sheet: Supp. Tab. 4
Biomarker group	mean	SE	df	lower.CL	upper.CL
A-T-	-2.615	0.347	219	-3.299	-1.93
A+T-	0.654	0.654	219	-0.505	1.81
A+T+	6.481	0.601	219	5296	7.67

## Sheet: Suppl. Tab. 5,6
	Cognition	Deactivation	Activation	Eff_connectivity	WMH	HC_vol	EC_vol
	0.552944	-0.278659	-1.50478	-0.111335	-0.749444	0.69239	0.1423
	-0.0987346	-0.722465	0.567943	-0.131216	0.927915	0.257057	0.0261122
	-0.526624	1.14654	0.888114	-0.275889	-0.327779	0.133346	-0.334957
	2.04043	0.631984	-0.385369	4.9374e-05	0.725264	-0.405429	-1.02135
	-0.800096	1.0564	-0.380006	0.162411	-0.0187961	-1.77543	-1.31489
	0.243834	-0.533366	-0.120547	0.350969	-0.728355	-1.80887	-1.06635
	-0.518958	1.10021	-0.344137	0.0226268	0.184396	0.735082	2.06325
	-1.17797	0.718042	-1.09696	-0.0983135	0.940551	1.33132	2.61108
	0.618015	0.42677	-1.6797	-0.20762	-2.21425	-1.48821	-1.12562
	-0.751609	0.0199927	-0.618229	0.16767	0.170292	0.563438	-0.186543
	-1.06709	1.42084	0.270351	0.288598	1.19926	0.89407	1.67374
	-0.0705951	0.890854	-0.558438	0.110808	0.388304	-0.162666	0.270483
	-0.631715	0.752499	1.14345	0.118023	-1.11515	-0.438624	-0.0815063
	0.705977	-0.313521	1.31756	-0.00043214	-1.62004	-0.203635	-0.649274
	0.835621	-0.954678	0.137966	-0.154666	0.5183	-0.545072	-1.40097
	0.629759	1.29395	-0.0926059	0.0600096	0.227727	0.322318	0.323971
	1.46722	-3.23735	1.12401	0.138236	-0.797897	0.742873	0.265471
	-1.49461	0.039243	-2.27953	0.0926534	-0.0727206	0.474011	1.17954
	-0.546216	-0.402018	-1.35528	-0.0348781	-1.1266	-0.504976	0.37229
	0.545661	-1.82961	-3.19968	0.345225	0.15751	-0.208258	-1.29599
	-0.088873	-0.374393	0.54337	0.357559	0.367824	-0.668791	-1.29714
	0.647199	0.19042	-0.844628	-0.202305	-0.229582	0.992149	-0.545023
	0.88625	0.186021	0.18732	-0.072894	-0.0861083	0.561118	0.194035
	0.446605	-0.814777	1.13365	-0.0132702	-0.715995	-1.08384	-1.63602
	1.22627	0.205518	0.0735257	0.276992	-0.384269	-1.12533	-0.193657
	0.47275	-0.665146	0.169813	0.184752	-0.000666899	0.634652	-0.0506483
	0.556094	-0.512874	-1.12815	-0.0248533	-0.852302	-0.765559	-1.33126
	0.534825	0.343653	-0.15827	-0.0325347	0.375724	-0.598755	0.702177
	1.38451	-0.0631934	-0.33506	0.00261141	-1.67525	-0.828084	-0.328263
	-0.0564463	0.0140942	-0.153925	0.211595	1.673	-1.4966	-1.7344
	-1.007	0.174035	0.54212	-0.0443705	1.39936	1.40079	0.892687
	-0.00297279	0.509455	-1.31228	0.212788	-0.479655	1.25783	0.957952
	-0.439132	-0.497338	1.35876	-0.0556093	-1.17891	-1.30468	-0.894747
	-1.36741	2.16199	-2.59326	0.656127	0.47922	2.07321	2.18136
	-0.314445	0.26407	-0.792365	0.360072	-0.65273	0.957247	0.32658
	0.457787	-0.258657	-0.79848	0.196052	-2.15797	-2.42789	-0.325584
	0.289071	0.355616	0.186171	0.398095	-0.185511	-1.12735	-0.959861
	0.641161	0.101879	-0.391467	-0.0365615	0.112033	-0.184107	-0.787825
	-0.0627049	-0.496638	0.171264	-0.188818	-0.508272	-1.33672	-1.44146
	-0.225537	0.0274907	-0.144408	0.4149	0.619277	0.383991	0.0662251
	2.14003	0.0497584	0.417899	-0.368861	-1.07192	-0.154778	0.458193
	-0.850497	0.321588	-0.541788	0.108358	0.654525	2.39401	-0.61248
	-1.69494	1.63583	-0.0796356	0.310423	-0.0287571	-0.759883	-0.355599
	1.3118	0.0852263	1.61797	-0.157949	2.01924	-0.741244	-0.483119
	-0.636614	0.854	0.447218	0.192862	1.03313	1.25888	0.354716
	-0.248694	0.267979	0.234213	-0.125161	-0.714037	-1.48182	-0.415117
	0.655628	-0.484038	0.077419	-0.447242	-1.18183	-0.562614	-0.207932
	1.34251	-0.0955208	1.22953	-0.20899	1.09875	0.695759	-0.382422
	-0.0315817	0.251551	0.371018	0.355549	1.93279	0.145743	0.226785
	0.437639	-2.35329	-0.469421	-0.107512	-0.998929	-1.1517	-0.419567
	-0.326881	-0.845125	-0.300429	0.179882	-0.44992	0.809038	0.685752
	-1.02783	2.85028	1.3339	-0.00825939	0.243099	1.13811	0.637844
	1.56175	-4.22717	3.17028	-0.225274	-1.08707	-1.54431	-0.706843
	-0.760953	0.450516	-1.60919	0.315208	-0.636165	0.259291	0.0587804
	0.213068	-0.0705866	-0.189523	0.408448	0.602362	-0.215434	-0.522106
	1.16577	-0.484391	-0.154274	-0.337442	0.0628166	-0.638588	-0.612048
	-0.268012	-0.247948	-0.0196534	0.102654	0.95593	1.07651	2.19661
	-0.358715	0.735633	2.86334	-0.0493752	-0.101174	0.244965	-1.67199
	0.314666	-1.2765	-0.0988768	-0.199602	0.471377	0.756535	1.05695
	-1.22618	0.795134	-1.0913	0.0571113	-0.853254	1.23171	2.10586
	0.667452	0.155841	0.246206	0.00812268	-0.290499	0.945797	0.976834
	-0.562342	1.34487	-0.106389	0.100609	-0.421169	0.38293	1.60858
	-1.89459	0.28127	-0.201957	0.0740587	1.05542	0.656343	-0.656979
	0.216488	-0.388393	-0.365989	-0.000824922	1.17071	-0.791019	-0.867695
	-0.719829	0.127157	-0.643999	-0.397786	-0.00923605	0.948371	-0.302215
	-0.792334	-0.405685	-0.908569	-0.038125	-1.38086	-1.14218	-0.41784
	1.44648	2.17461	2.08048	0.404798	1.87249	1.80591	3.1505
	0.679866	-0.218964	-0.405178	0.172998	0.849577	-0.08764	0.202689
	1.47996	-1.54432	1.78471	-0.136655	-1.13404	-0.57705	0.418921
	0.799358	0.646798	1.24804	-0.0981937	-0.978086	-0.656262	0.469101
	0.124557	0.85282	0.414121	0.0584754	0.310264	0.145164	-0.505625
	-1.38094	-0.766931	-1.68583	0.0592815	-0.357117	-0.885995	0.608201
	1.05402	-0.0491828	0.0779615	-0.14954	0.839249	0.0376106	0.583759
	1.22844	-0.320248	0.482538	0.0172871	1.33489	-0.458692	-0.0793918
	0.79179	0.761129	0.631047	-0.00905622	-0.573859	0.290114	-0.53453
	0.530261	-0.0174052	0.496177	-0.181505	0.854939	0.942693	-0.292216
	-0.0692096	-5.95909	-1.07777	0.439595	0.131742	-0.00909719	-0.177791
	1.4037	0.588254	0.554614	0.152922	-0.218113	-0.693254	-0.0144505
	-0.716954	0.374494	1.02127	0.222532	-1.95238	-0.189747	-0.086452
	1.28551	0.248505	1.67326	0.244857	-0.892305	1.0676	-0.0950229
	-0.507623	-0.00169594	-0.284104	0.148343	-1.18307	-0.987154	-0.702595
	0.4775	-1.81389	-2.99908	0.183458	0.746545	0.677576	0.585641
	1.05745	-0.625623	2.11135	0.110741	-0.738446	0.477184	-0.0408949
	0.600886	0.349371	1.32396	-0.305305	-0.577558	0.501481	-1.30597
	-0.559443	-2.10477	-1.6404	-0.522614	1.231	-0.170565	-0.863641
	-0.485078	-0.0821249	-0.807825	-0.00951643	-0.263692	0.117812	0.354127
	1.44529	-0.079837	0.0777689	0.224828	-0.473927	-0.950533	-1.93612
	0.439263	-0.70879	-0.668151	0.069436	0.144384	0.0996847	-1.87702
	1.11325	-0.230097	0.952673	-0.0562229	0.836217	-1.45645	-1.62902
	0.098643	0.269788	0.713132	0.101474	-0.763767	-0.552225	-0.505355
	0.334112	-0.129881	2.13549	0.0992396	0.738472	0.163479	-0.796884
	-1.85768	-1.48005	-1.53745	0.130065	0.570767	1.22374	1.54387
	0.254984	0.625508	-0.857629	0.0947874	0.969966	0.606186	1.05449
	1.56444	-0.222991	1.4041	-0.412923	-1.02207	-0.0477421	-0.132877
	-0.179163	0.530679	0.765371	-0.0750508	-0.439463	0.674312	0.374001
	-0.383527	-0.241632	-0.401368	0.0991831	0.341415	1.48105	0.687787
	-2.07076	2.3675	-0.740108	-0.0830048	-0.154397	-0.124453	0.106661
	0.11303	-1.05393	1.30859	-0.201486	-0.560158	-1.31554	-0.687057
	0.329311	0.153817	0.462277	0.0380575	2.58014	0.561086	-0.753391
	-0.540394	-0.313135	0.0770148	-0.387483	-1.24814	-1.65761	-0.253136
	1.11154	-0.735967	-0.0474117	0.0875327	0.394569	-0.311199	1.16022
	0.308113	0.279556	0.230822	0.0593087	-1.74733	-1.21131	0.285237
	1.01741	0.699049	-0.0207808	0.215346	-1.66389	0.264263	0.616974
	-1.3521	0.870549	-0.161588	0.0413608	0.459137	0.390699	-0.193522
	1.73864	-0.350899	0.0512807	-0.206666	-0.60124	-0.236925	1.32788
	-2.24289	1.38758	-0.396784	0.086464	0.560258	0.886696	1.81954
	0.613968	-1.60098	-1.19239	0.0857893	-1.34444	0.326759	0.232167
	0.574964	0.392178	0.0443574	0.11839	-0.828753	0.779564	1.34548
	1.27162	-0.132625	1.19567	-0.430987	0.572991	0.328155	2.08979
	0.3006	0.262949	-1.46371	0.0627663	0.868049	1.0846	1.03505
	0.0865874	-1.01682	-0.308878	-0.142823	-0.290027	0.354458	0.761947
	-0.901155	1.14465	-0.707261	0.186993	1.2667	0.197238	0.138917
	-0.258749	0.0200145	0.122232	-0.263458	1.34474	0.851459	0.224429
	-1.81795	-0.0357731	-2.03237	0.130776	0.584868	1.96313	2.30578
	-0.292912	0.746653	0.347652	0.205552	0.367233	0.616893	-0.148284
	0.144518	1.50692	0.302821	0.0937955	-0.526358	-1.37314	-0.597355
	0.014538	-0.0109401	0.425374	0.130358	-1.23833	0.740458	0.339158
	0.206418	0.620915	0.441691	0.245041	0.807224	-2.03885	-0.496916
	0.2391	0.23643	-0.0469715	-0.0138491	0.804357	-0.106473	0.825936
	1.30941	-0.216527	0.399205	0.0261461	0.157551	-1.6204	0.103118
	1.31827	-0.507639	0.539487	-0.145342	-1.41352	-1.07333	-0.813746
	1.84813	-0.00730015	0.243593	-0.3194	-1.15769	-0.943742	-0.850144
	-0.391211	-0.195551	-0.458907	0.179425	0.264457	0.275442	0.101711
	1.75262	0.21875	1.43138	0.159297	0.784167	-0.232339	0.131773
	-0.151272	-0.391036	-0.127288	-0.376621	-0.694814	-0.186332	0.512726
	0.269004	-0.620368	1.00391	-0.0653689	-1.27825	-0.359407	-0.285762
	-0.181554	0.84487	0.571638	-0.35566	0.217184	-0.431945	1.11004
	-1.03973	0.671085	-0.66095	0.172964	-0.0638971	0.2295	-1.47247
	-3.35637	0.901483	0.397814	0.0357622	0.662607	1.571	1.44374
	-0.62007	0.538164	-0.0838731	0.084397	-0.796143	0.693327	-0.974418
	-0.245879	0.256112	0.454699	-0.0113003	0.361736	-2.23138	-0.284387
	0.171945	0.567108	0.967339	-0.0822669	0.0434196	0.239963	0.888906
	0.632323	-0.0494137	-0.983406	-0.110513	1.11033	-0.232022	-0.0775297
	-0.186826	1.17555	0.136492	0.105493	-1.295	2.9602	1.32196
	0.428094	0.83337	-0.0920853	0.0378351	-0.672621	-0.580826	0.587057
	0.415027	-1.85978	1.06377	-0.189653	-1.51451	-0.23496	-0.0417993
	-2.26312	0.864942	-1.55415	0.253486	-1.16371	-0.450826	-0.00717819
	-1.60376	-0.676246	-0.110758	-0.388436	-0.723488	-1.46079	-0.847212
	1.2281	-0.68398	-0.460887	0.250051	-0.929013	-0.733182	-0.929155
	1.0617	0.659562	1.01395	0.438539	1.27156	-0.978469	-0.852855
	1.20799	-1.70172	0.718622	0.12263	1.7332	-0.260696	-1.34001
	0.811642	-0.400188	-1.01849	-0.0934641	0.568806	0.111265	-0.145576
	1.25934	-2.02468	0.595182	-0.0391967	-1.46496	0.705003	0.395136
	-0.180355	0.929081	1.36844	0.0630029	0.932707	-0.19145	0.312385
	1.45266	0.402149	-0.30079	-0.461851	-1.31947	-0.269534	0.675198
	-0.338877	0.098136	0.0569618	0.0264943	-1.86286	0.833469	-1.38766
	-0.879066	-0.152475	1.19734	-0.526702	1.40434	-0.742445	0.15115
	1.29354	-2.38033	-2.26041	-0.222929	-0.252548	0.989366	-0.460427
	1.11204	-0.78388	1.52639	-0.0231839	-0.35398	-0.103886	0.560859
	0.596785	0.160569	0.0201988	-0.295393	-1.11296	-0.204308	-0.95397
	0.00896517	0.537391	0.364547	0.00605218	-1.63732	1.26479	-0.444528
	-1.803	-0.681409	-1.51476	0.17592	1.33836	-0.264679	1.89701
	-0.107546	0.508748	1.06931	0.153519	2.57977	-0.0175301	0.916082
	-0.27627	0.381314	-0.565301	0.0808156	1.00948	0.44869	0.900635
	1.49037	-0.506771	1.45539	-0.322692	-2.08048	0.31099	0.174367
	-1.52784	-0.165887	-2.82179	-0.254971	0.897573	-1.132	-0.518269
	-0.449714	-0.899707	-1.22692	0.167703	-0.852088	0.725387	0.871632
	0.55568	0.864809	-1.68109	0.0811454	-0.137641	1.63667	1.05276
	0.489266	-1.87442	-1.66134	0.178082	1.5121	-2.0114	-0.865203
	2.27156	-0.880887	0.644514	-0.279744	0.637147	0.324776	-1.81698
	0.102013	-1.62917	-0.648077	-0.576053	0.354476	0.351348	0.192072
	2.34435	-0.557333	-0.274452	-0.281145	0.0650833	-0.961997	0.140699
	1.62054	-1.4365	1.06074	-0.31338	1.13196	-0.120664	-0.522279
	-0.0147541	-0.0934484	0.0702351	-0.145456	1.04382	0.568773	0.615695
	-0.11745	0.813791	-0.2745	0.280201	0.119599	1.53504	0.895289
	-0.0975136	1.18235	-2.85938	-0.209017	0.907198	0.707651	-0.888337
	-1.64043	3.56432	1.09237	0.266981	0.172137	2.88698	2.65213
	-0.1581	1.04458	0.027003	0.053461	1.5757	-0.590888	1.00476
	-0.352928	0.152418	0.531507	-0.224752	0.192329	-0.798574	-0.190384
	-1.90776	2.41146	1.01208	0.555479	0.568893	0.446204	0.0204676
	0.198662	0.227684	-0.0749001	-0.179948	-2.06415	0.415416	-0.709131
	-2.4958	1.07541	-0.975292	-0.0640295	0.238894	2.49593	2.5676
	0.540997	0.284451	0.688226	0.264677	-0.56757	-0.315903	-2.13573
	1.33919	-0.674034	0.337101	-0.0695717	-1.52837	-1.03859	-0.742923
	1.15833	-0.871727	0.133832	0.280988	0.622055	-0.852326	0.544184
	-1.88806	1.1416	-1.37192	0.116259	0.640385	0.433717	1.47287
	0.791143	-0.273665	0.0279138	-0.236079	1.13106	-0.507367	1.37983
	1.53046	-2.54057	0.77339	0.0022265	0.935346	0.754962	-0.604987
	0.75869	-0.629297	-0.343607	0.118685	0.0639018	-0.235371	-0.565266
	1.34494	-0.498771	1.13671	-0.227348	-0.0875486	-0.401784	-0.921234
	0.138279	-1.48992	-0.711337	-0.365684	-0.433914	-1.89095	-1.1633
	-0.629287	0.753836	0.375375	0.28228	0.539799	-0.418556	-1.34488
	-1.15761	1.42556	1.37478	-0.00347158	0.589237	1.36206	0.772761
	1.57066	-1.04585	0.281124	-0.219552	0.0673787	0.753394	-0.520143
	0.595754	0.514509	-0.475803	0.396656	-0.044335	0.184264	-0.891094
	0.210229	0.56393	1.10885	0.35611	0.142614	-0.353863	-0.255073
	1.31386	-1.86702	1.67965	-0.178067	0.0509112	-1.0182	-0.119473
	0.273623	0.376241	-1.02437	0.0714383	-1.36249	0.675146	-0.513399
	1.21787	0.107842	1.03088	0.12212	1.0556	-1.24149	-0.895572
	-0.822027	-0.507985	-0.164461	0.288973	-1.4101	-0.0794686	0.348172
	0.0877623	-0.192972	0.154384	-0.0853505	0.481932	0.317236	-0.166108
	0.972942	1.27653	0.55892	-0.24479	-0.834625	-0.513997	-1.06279
	0.609431	-0.00521012	0.650152	-0.0175107	-1.02793	-0.66156	0.62418
	-0.0321715	0.565693	-0.0917058	-0.232795	0.726063	0.540247	0.787372
	1.07045	-0.372489	2.55771	-0.366632	-1.00257	-0.335862	-2.58751
	1.48736	0.306221	0.77132	-0.00101049	0.40203	-0.91383	0.105734
	-1.93646	1.40887	-0.683409	0.151556	1.56203	3.24859	0.60941
	1.06565	-0.00523847	0.38351	-0.0838834	1.22662	0.110082	-1.72101
	-0.614986	0.390349	0.531597	0.38836	0.798284	-0.613279	-0.504663
	-0.708744	0.266347	-0.609893	0.228129	-0.234016	0.567072	0.110991
	-0.123258	-1.81378	-0.675762	0.292259	-0.235733	-2.17557	-1.80446
	-0.200026	-1.72696	-0.860461	-0.221977	0.65086	0.964305	0.837
	0.384022	-1.30161	-0.0458575	0.014324	-1.52078	0.630961	0.488245
	-1.57847	-0.303281	-1.03368	-0.144992	-0.124432	-0.221741	0.759893
	-1.25271	-0.600611	-0.54902	-0.202592	-1.62144	1.41081	-0.51418
	-0.315953	0.327275	-1.02216	-0.0836906	-0.674659	0.1596	0.381594
	1.64587	0.542032	-0.717714	0.170368	1.19578	0.932708	1.47371
	0.997846	-0.702838	0.476198	-0.201822	0.298266	0.244416	-1.07192
	-0.727695	0.0761948	-0.0446291	0.110204	-0.108105	0.889289	0.101747
	0.958483	0.327223	0.476063	0.03163	1.28146	-1.0317	0.271968
	-0.210511	0.140029	0.155208	0.115382	0.324157	0.650432	0.858449
	0.96104	-0.248548	-0.116282	0.000776018	1.14771	1.33296	1.30313
	1.1111	-0.511444	0.308146	-0.190368	0.592081	0.269864	-0.742941
	0.471365	0.723664	0.856446	-0.0449253	0.0442668	-1.04843	-0.252483
	0.525225	-0.34003	-0.245872	-0.08647	0.820546	1.65715	0.852288
	-0.588272	0.794369	0.218586	-0.0940115	0.578742	-0.171294	-0.0281497
	0.892044	0.0481945	-0.268627	-0.0448068	0.143108	1.15097	1.98167
	0.185491	0.235949	0.426478	-0.0569088	1.94185	0.0197871	-0.387603
	-0.980127	-0.0943969	-0.371499	0.130464	-0.338936	0.0678407	1.35737
	0.238238	0.347802	-0.230856	0.108101	1.21791	0.791247	1.81825
	0.646893	-0.247072	0.83231	-0.283389	-0.291822	-0.704406	0.00876574
	-1.85995	0.530498	0.40477	-0.190022	0.87127	1.05525	1.27821
	0.280409	0.546447	-0.0912757	0.166672	-0.523096	-0.469228	0.618506
	1.93536	-0.024717	-0.341322	0.112206	1.23971	-0.76096	-1.45319
	0.632762	0.851636	0.926646	-0.289819	0.0916721	-1.2503	-0.916635
	-0.131916	0.495469	-0.962752	0.125546	0.778999	0.519795	-1.16694
	-1.3293	0.585425	-0.282183	0.271511	0.016703	0.760391	1.29654
	0.379217	-0.647638	0.596154	-0.330844	-0.454046	-0.518746	-1.78754
	-0.964447	0.928129	0.597776	0.173238	1.08248	-0.398424	0.375654
	0.35345	-0.163294	0.0418033	-0.227577	-0.384898	-0.482256	-0.684225
	-0.202493	0.0923466	-0.550139	0.00691919	-0.67295	-1.36687	-0.801706
	0.268188	0.570771	0.0521479	-0.176436	-0.479027	0.503378	0.204636
	0.000248079	-0.227667	-0.274045	0.177481	0.379889	-0.517846	0.752491
	0.553638	0.0102839	0.160359	0.116294	0.419045	-0.328529	-0.263609
	-0.229109	0.136495	-0.496211	-0.100255	1.27431	1.20956	1.35162
	0.286282	-0.801899	-1.2382	0.154964	-0.287647	-0.424153	0.949917
	0.957105	-0.978695	-0.238702	0.170368	-1.32474	-0.231709	-1.20559
	1.18549	-0.915527	0.0609433	-0.0533533	0.340991	-1.10478	0.114132
	-0.0357228	0.490569	-0.188463	-0.243322	0.552223	-0.153178	-0.270785
	1.09631	0.00500235	0.214933	-0.0131483	-1.66349	-0.341837	0.733843
	-0.646222	0.705315	0.470172	0.0101433	-0.951913	0.595795	0.557918
	-2.02035	-1.45806	-3.69083	0.167211	1.33752	2.69151	0.67113
	0.126149	0.392539	-0.00551053	0.0242736	-0.892548	0.589815	0.156379
	1.05948	0.293208	-0.325927	0.325969	-0.581244	-0.22286	-0.729187
	-1.65261	0.299388	-1.55098	0.16803	0.99048	1.19802	1.62408
	0.433958	-2.93312	-0.68369	0.157282	0.352024	-0.934446	-0.51197
	0.922141	-1.27507	0.825045	-0.493221	-0.730176	-0.638124	0.39417
	0.334402	0.266185	1.54128	-0.187601	0.270804	-0.371122	-3.43079
	-1.68287	1.41269	-0.839401	0.152066	1.26973	3.54246	2.84324
	-0.827112	0.182704	0.0624921	0.156954	-0.646361	-1.26574	-1.1236
	-0.275935	-0.391113	0.195713	0.188716	1.04656	0.450366	0.0783199
	-1.52951	-0.326199	-1.58544	0.193649	0.662774	2.85767	2.49357
	0.372799	0.178926	-0.492235	0.04638	0.554842	1.08138	0.604821
	0.995704	-0.135581	1.39264	-0.0713612	1.24072	-0.362874	-0.189081
	0.433505	-0.335282	-0.830739	-0.181469	-0.685448	0.413851	-2.54533
	0.170307	-0.411271	1.3784	0.0849097	-0.660272	-0.250859	0.156119
	1.04363	-0.292566	-0.0980369	-0.291372	-0.535978	-0.722477	0.524251
	-1.11608	-1.78497	-0.864885	0.117624	0.200046	-0.0818366	-0.255433
	0.393662	-0.282587	0.481275	-0.114405	-0.0377939	-1.31034	-0.592034
	-1.94148	0.956235	1.22239	0.218493	0.605867	2.45933	1.64077
	-0.56006	0.753282	-0.491213	0.151662	0.696161	0.473143	-0.144767
	-0.0789792	-1.68923	-0.992484	0.146402	-0.660487	-0.432604	0.0152096
	0.323474	0.92077	0.46612	-0.0208848	-1.29188	-1.24985	-0.81094
	0.687728	-0.332034	-1.00105	-0.545326	1.18605	-1.34623	-0.667807
	-0.202021	0.240003	0.045405	-0.111988	0.772268	0.302107	0.170911
	0.398792	0.725226	-0.449745	-0.012007	0.0402606	1.08731	1.07798
	0.238492	0.181908	-0.516854	0.0022972	-0.282754	-0.124042	-0.021832
	-0.148086	2.21558	1.14823	0.0301795	-0.138477	2.29189	1.65457
	0.643614	0.148779	-0.0766597	-0.0977199	-0.47073	0.331588	-0.618475
	0.993658	0.0261698	0.108	0.348324	-1.60404	-0.868937	-2.88488
	-1.10587	0.0838856	-0.843223	-0.372373	-0.877701	2.02356	1.59313
	0.706833	0.891742	0.224429	-0.032988	1.34867	-0.725454	-1.54584
	1.28793	-1.03269	-0.714487	-0.536109	1.16463	-0.861423	-0.972663
	0.602085	0.00191702	-0.167873	-0.23403	-1.74817	-0.661388	0.591782
	0.00103884	0.698273	-0.373069	-0.0575239	-1.46277	-0.541023	0.89748
	0.574647	0.750216	-0.207692	-0.367593	-0.739689	1.21304	-0.888026
	1.8663	-0.776297	0.118559	-0.0342779	0.538877	-1.25606	0.515396
	-0.094288	-0.248267	0.336373	-0.1885	1.39394	-1.35377	-1.00972
	0.189122	0.00369319	0.076785	-0.265436	1.22741	-0.934559	-1.15519
	-2.03259	-0.584155	1.91006	0.377784	-0.660061	-0.966493	-0.0973883
	-0.349428	-0.116335	0.0451174	0.0791022	-0.335489	-0.96928	-0.0886549
	1.12968	-0.127224	0.627064	0.0145636	0.554485	-0.125988	-0.652721
	-0.558691	0.262264	-1.09343	0.0292515	-0.225668	0.186876	0.592821
	-0.629604	-1.06125	-0.163825	0.0521788	0.0602835	-0.88554	-1.3016
	0.397092	-0.557915	2.052	-0.0989649	-0.280139	1.24431	0.0824248
	-1.50077	0.691638	-0.35428	0.167912	-0.547555	0.334055	0.706539
	-0.509479	0.389761	-1.13588	-0.0193932	-0.425983	-0.58376	-0.277055
	0.523801	-0.321985	-0.0194923	0.209852	0.353522	-0.105484	1.19273
	0.893804	-1.40948	0.0305871	-0.309024	0.494017	1.02368	-0.494472
	-2.54604	2.03699	-1.22361	0.138605	2.37896	2.78162	-0.0130323
	0.15391	-0.094741	0.215918	0.0660243	-0.581286	-1.70749	-1.68866
	-1.41889	-0.056983	0.092856	-0.734486	-0.723173	-0.664593	0.0681762
	-1.92659	0.651903	-0.775495	0.0204373	2.17241	0.774669	0.833374
	-0.96434	-0.146398	-1.72869	0.212125	-1.77352	-0.290655	0.175191
	0.118737	-0.356233	0.21967	0.0374514	0.214774	-1.30253	-1.11286
	-0.75738	0.306019	1.07911	0.103365	-0.535457	1.31208	1.16324
	-0.132179	-0.786774	-0.801053	0.225373	-1.31769	-0.381218	-1.10368
	-0.564798	-0.546634	-1.53945	-0.0357993	0.857777	0.405561	-0.177298
	0.489751	-0.267143	-0.207834	-0.1721	-0.699357	-0.768775	-0.718577
	-0.229436	-0.312773	0.399067	0.227502	0.894271	-0.586756	0.152247
	0.473148	0.454144	-0.967982	0.15567	-1.69212	0.182684	-9.84193e-05
	-0.093159	-0.0998369	-0.244974	-0.226571	-0.651587	0.775461	-1.14745
	0.814641	-3.05415	-0.764501	-0.314789	-0.688835	-0.0767998	-7.38467e-05
	0.564201	-0.404873	-0.68964	-0.0450717	-1.03155	0.258169	0.83117
	0.611011	-0.0585972	0.249694	0.172385	0.234185	-1.05924	-0.458726
	-0.272814	-0.199866	-0.288167	-0.021353	0.379527	-0.853012	0.0276737
	0.457644	-1.38169	0.0476343	0.224426	-1.78354	-0.7277	-0.0411998
	-0.0694841	-1.16236	1.53928	-0.0651454	0.0732921	-0.0514899	-0.0574179
	1.53697	-0.592519	0.0306201	-0.123241	0.258261	0.649441	-0.125882
	-2.51795	0.786023	-0.294662	-0.0569569	1.04088	3.33668	2.05214
	-1.56853	0.570553	-0.0520915	0.178583	1.26996	1.68066	0.511
	-0.418848	-0.438106	0.294224	0.172257	0.535675	0.402643	0.731002
	-1.10897	-0.453099	0.407512	0.338999	0.292148	-0.738299	-0.347971
	0.262683	-0.986632	0.242698	-0.088399	0.262388	-0.718806	0.61002
	0.634456	0.195359	-0.558968	0.107372	0.137042	1.5632	-0.019882
	-0.399182	0.937053	0.138465	-0.0929184	0.21092	0.690966	0.477309
	-1.08485	0.448608	2.30468	-0.00989079	-0.378427	-0.465882	-0.21596
	0.858683	-1.79885	-1.82425	0.0235459	0.332014	1.34599	1.22832
	-0.386419	-2.01685	-0.658813	-0.154646	1.07607	0.0657378	0.351198
	-1.58286	-0.114383	0.382247	0.308178	0.0200888	-0.234607	0.20651
	-1.35204	-1.36939	-1.50373	0.137134	0.841622	-0.514065	1.56773
	-0.171312	-0.194174	0.0237203	-0.289314	0.374129	-1.56786	0.321818
	-0.338537	0.050196	1.51328	0.0322822	-1.21627	-0.82427	-0.223779
	0.30373	-0.116111	0.0118568	0.0111481	0.521615	1.13362	-0.472256
	0.637829	-0.604486	-0.694744	-0.0422462	-0.977013	-0.845773	-0.0205754
	0.249194	-0.178029	-0.374702	0.114638	-0.0235774	-0.270849	0.703523
	-0.224872	-1.06986	0.436003	-0.122011	0.774047	-1.40755	0.314868
	0.432808	-1.02606	0.711167	-0.546192	0.936258	-0.134536	0.233049
	1.3458	-0.939628	0.393514	0.207644	0.923545	0.306651	1.36487
	-1.66987	-0.488045	0.615559	-0.391951	1.63023	-0.43637	-0.789179
	-0.620245	0.332225	-1.24168	0.209854	-1.35036	0.499769	-0.528679
	-0.0302931	-0.769834	-0.704639	-0.209533	0.0494317	-0.016046	-0.871884
	-0.441506	-0.863199	1.08968	-0.274884	-0.602775	0.680036	-1.07767
	0.287044	-0.260813	-1.405	0.270937	0.15824	0.765086	0.429995
	0.0683957	0.955976	-0.279332	-0.290044	1.02885	0.672462	-0.273346
	0.776971	-0.330177	0.0720551	-0.24967	-0.355255	-0.342589	0.470635
	0.301575	0.291934	0.170832	0.113789	-0.192311	-0.199679	0.0688965
	1.34245	-1.02495	0.074892	-0.319236	-1.15797	0.359301	0.348947
	0.744217	0.939483	-1.07537	-0.348861	-0.0374514	-0.839873	0.904346
	1.37535	-0.40383	-0.214564	0.0731171	-0.91265	-0.745775	-0.944827
	-0.282055	-0.00219472	0.05189	0.0744981	0.288814	0.484652	-1.12785
	-2.50237	0.954042	-1.52748	0.200983	1.0796	1.69133	1.0378
	0.665726	1.03086	0.053908	0.242867	0.858244	0.0836951	0.882316
	-0.720117	0.507539	-0.347479	0.228835	0.00346806	-1.30932	-0.701079
	0.0807687	-0.758782	0.293401	-0.0651336	-0.799479	0.430603	-1.75046
	0.77617	0.319355	-0.191472	-0.0529486	-0.849523	1.19628	0.77946
	-0.612149	0.23676	1.14153	0.0226867	1.85249	0.319259	1.19751
	0.128597	0.145473	0.518041	-0.167449	-0.509315	-1.88405	-1.23665
	-0.878569	0.616289	-0.610451	0.169127	0.486227	-0.243313	-0.906675
	1.85176	-0.0852444	-0.605305	-0.0635857	-0.741621	-1.5367	-0.51025
	0.756079	-1.16684	1.99362	0.133792	-0.538452	0.907731	1.03414
	1.0975	0.209226	0.704949	0.20917	0.449599	-1.76016	-0.00177491
	0.535773	0.363668	-0.193968	-0.514687	1.38488	0.884025	0.869632
	-0.427168	0.144189	0.279292	0.0414198	1.61016	-0.11688	-1.37112
	0.136816	1.44949	0.203356	0.200427	1.59394	-1.36861	-0.436521
	-0.0738473	-0.817686	0.379439	-0.0324034	0.853694	-0.464959	-1.58746
	-0.341577	0.645169	-0.408957	0.0988359	0.748988	-1.09587	-1.88143
	-0.647173	-0.438217	-0.193472	-0.380381	-2.27658	-0.450202	0.313241
	0.73297	1.22917	0.483692	-0.297024	-0.837073	0.299937	0.504103
	0.179176	0.12866	0.09236	0.107902	0.517241	-0.304884	-0.0145397
	0.999867	0.267982	2.39546	-0.159845	-0.600798	0.346626	-1.23259
	0.575852	-0.362757	0.476344	-0.20078	0.369736	-1.86875	-1.56
	0.243438	0.292394	0.990467	0.191415	-1.13207	0.554247	0.132266
	-1.51103	0.0668479	-1.19504	0.00720717	0.657226	-0.163925	-1.59698
	0.335583	0.953004	-0.0229582	0.0359713	-0.207465	1.2043	0.713723
	0.0383904	0.53758	0.214041	-0.121256	1.05392	0.11211	-0.1416
	-0.470304	0.406266	1.7985	0.2861	-1.96334	-0.516238	1.1746
	0.655142	-0.0985534	-0.704268	-0.0762102	0.342258	-1.46775	-0.127198
	0.302924	-2.3263	-1.25539	0.240893	-0.390656	-0.410971	0.553466
	0.399426	0.757127	0.221135	0.129648	-1.37953	0.588728	-0.445419
	1.43892	1.04584	0.712212	0.04837	-0.759363	-0.369324	-0.973462
	0.29023	-0.469723	0.0757894	-0.250115	-0.795263	0.661437	0.758151
	-0.587841	-0.181247	-1.35017	0.359653	0.99412	-0.809921	-0.683343
	-0.0133321	-0.0769649	0.456688	-0.420061	-0.388419	0.345267	0.0134633
	0.520637	0.541819	2.83375	0.382563	1.37231	0.0479121	0.793864
	0.986323	-1.40255	0.179689	-0.12658	0.853874	0.0696722	-3.07605
	0.317496	0.261951	-0.804812	0.174258	-0.357399	1.38899	2.24341
	-0.34413	0.219203	-0.909308	0.0315908	-0.45866	-0.406801	-0.857739
	1.0254	-2.52867	3.02085	-0.480617	-0.126649	0.175135	0.154832
	-0.644127	-0.0614533	-0.245879	0.129029	-0.0407262	-1.40859	1.10393
	-0.718748	1.18875	0.300968	0.0348848	-0.913487	-0.850228	-0.753219
	-0.474677	-0.537392	0.367024	0.450153	-0.645024	-0.120714	-0.434955
	-0.231764	-0.767803	-0.253698	0.273475	-0.0553648	-0.124421	-0.5706
	-0.775894	1.48798	0.149026	0.356288	0.263396	0.653972	0.52961
	0.197048	-1.7174	-0.177057	0.0574595	-0.457225	-2.02901	-1.04833
	1.21052	0.0541057	0.0775915	-0.188304	-0.0582486	-0.152935	0.0958151
	0.227744	1.22152	-0.167707	0.0863405	-0.0145894	-0.131119	-0.913519
	-1.78036	0.693997	-0.16975	0.0548349	0.0013935	1.05759	0.485909
	1.14507	-0.631171	0.751047	-0.160099	0.790266	-0.165306	0.479785
	0.88051	-0.141442	0.345625	-0.163206	-2.09785	-0.300385	-0.188464
	-0.593103	1.57049	0.656719	-0.0054283	-0.549753	0.306794	-0.595444
	-1.40318	0.0998818	-1.1975	-0.0400741	-0.279192	-1.17995	0.0181488
	0.171337	0.473037	-0.671644	0.380283	0.112765	-0.721276	0.374167
	0.918398	-0.764896	0.0153673	-0.119409	-2.24319	0.53615	-0.261674
	1.15589	-2.54028	0.958996	-0.0527872	0.134645	-1.423	-0.016999
	1.2979	-1.35263	0.633432	-0.0488281	-2.99385	1.24599	1.22927
	0.0146898	0.801586	-0.364999	-0.0123081	0.25212	-0.110374	0.356292
	-0.678073	0.266948	-0.657753	-0.12229	0.192568	0.141374	0.848234
	-0.556979	-0.196069	-0.692522	-0.065451	-0.0633247	0.113431	0.966183
	-1.43848	-0.21929	-1.8843	0.0428131	-0.0749635	2.49819	2.23232
	-1.73637	0.250346	1.31414	-0.0508694	-0.513626	-2.13201	-0.965288
	-0.628695	0.384788	-0.637176	-0.073961	0.41803	-1.20504	-0.647919
	-0.15806	1.02954	0.0909134	0.113308	-1.50869	-0.417915	0.740496
	-0.901207	-0.607809	1.36752	-0.146444	0.578805	-0.0160248	0.279288
	-0.341509	0.490051	1.2614	-0.0859995	0.0491309	-0.887559	-1.71708
	-1.67984	0.383105	-0.683103	0.272749	0.93518	-0.105108	-0.858062
	0.594299	-1.91097	-2.03009	-0.181196	1.06682	-0.0422833	-0.543427

## Sheet: Supp. Tab. 7,8
Aprime	Resid Var (Activation)	Activation	Resid Var (Deactivation)	Deactivation	Age	Sex	Education
0.813146	0.341955	0.00199423	0.464202	-0.00790575	-0.196128	1	17
0.754778	0.512876	0.355326	0.563063	-0.20647	-0.196128	0	20
0.666064	0.494037	0.303631	0.669878	0.0294064	-0.196128	0	13
0.889463	1.04488	-0.102632	0.744933	0.0359338	4.80387	0	13
0.679752	0.444231	0.0569296	0.544546	-0.0227241	-8.19613	1	12
0.766787	0.491211	0.191302	0.438204	-0.210319	-8.19613	0	13
0.733729	0.580877	0.3274	0.529823	0.0927497	-6.19613	1	17
0.590393	0.6897	-0.0681416	0.563069	0.0120515	7.80387	0	15
0.837293	0.302937	-0.0381379	0.368476	-0.17954	-9.19613	1	15
0.70093	0.295859	0.0501632	0.328166	-0.131241	0.803872	1	19
0.640496	3.24855	0.214887	2.44996	0.0867562	-4.19613	1	12
0.670067	0.663125	0.0613877	0.700898	-0.013798	8.80387	0	12
0.645403	0.6095	0.139636	0.630188	-1.71269e-05	4.80387	0	14
0.76782	0.364325	0.195828	0.515549	-0.187907	1.80387	0	12
0.804881	0.218082	0.205402	0.343372	-0.318346	1.80387	1	13
0.816116	0.921315	0.5113	1.4193	0.170314	1.80387	0	20
0.892562	1.87919	0.379717	2.53595	-0.506105	-6.19613	1	13
0.56844	0.787053	-0.151044	2.92437	0.0966925	4.80387	1	12
0.685563	0.252686	-0.146321	0.252292	-0.271566	0.803872	1	14
0.787965	2.68911	-0.520445	3.17499	-0.357498	2.80387	1	15
0.875904	0.486085	0.215124	1.04455	-0.299545	-6.19613	1	12
0.710098	0.462773	0.120726	0.710742	-0.276785	6.80387	0	17
0.796488	0.431337	0.110662	0.485824	-0.101487	7.80387	0	20
0.64876	0.661625	0.0342246	0.80169	-0.160379	1.80387	0	15
0.855243	0.342393	0.252666	0.434487	-0.144939	-5.19613	1	16
0.747159	0.419376	0.251705	0.456931	-0.124167	-1.19613	0	11
0.813533	0.421059	0.227866	0.707176	-0.0362025	5.80387	1	11
0.787577	1.66742	0.0485698	2.01652	-0.187699	8.80387	1	19
0.852273	0.227429	0.173073	0.327787	-0.150793	-9.19613	1	18
0.790418	5.64722	0.146343	1.08428	0.00900496	-5.19613	0	14
0.820764	0.579219	-0.103643	0.860592	0.0280127	6.80387	0	13
0.710227	0.38475	0.108734	0.81167	-0.0619809	-0.196128	0	13
0.607309	0.455467	0.0512518	0.619705	-0.0332899	4.80387	1	11
0.789127	0.519464	0.00010659	0.499933	-0.0599239	-6.19613	1	18
0.688146	0.490289	0.414766	0.365422	-0.179147	-0.196128	0	15
0.615832	0.218827	-0.275377	0.303718	0.185148	-5.19613	1	12
0.704416	0.240117	0.0264182	0.235859	-0.0403622	-6.19613	1	10
0.723399	0.417027	-0.0380352	0.68778	-0.10768	5.80387	0	11
0.75	0.374294	0.0685439	0.550547	-0.0244624	2.80387	1	13
0.79016	0.516804	-0.230671	0.365926	-0.0774995	0.803872	1	13
0.706095	0.393768	0.170094	0.406415	-0.145811	0.803872	0	13
0.760976	0.418969	0.350289	0.48971	0.0331899	-2.19613	1	19
0.909995	0.444835	0.408165	0.299265	-0.0295345	2.80387	1	11
0.624225	2.01073	-0.249555	2.75425	-0.221999	12.8039	0	18
0.562629	1.30521	0.127954	1.32192	0.116881	7.80387	0	18
0.901989	0.522462	0.446442	0.529134	-0.0853935	-3.19613	1	18
0.670067	0.370147	0.243637	0.370208	0.0705812	-6.19613	0	12
0.63546	0.488942	0.100974	0.567471	-0.0373565	15.8039	0	13
0.745997	0.367766	0.170281	0.626307	-0.0621631	-1.19613	0	8
0.827996	0.487481	0.61379	0.834691	-0.128643	4.80387	1	11
0.737603	0.294932	0.319211	0.376681	0.0152515	-2.19613	1	13
0.777118	0.674931	0.0827577	0.717048	-0.398503	3.80387	0	18
0.698605	4.68605	0.586445	4.69752	0.0277087	8.80387	1	17
0.618673	7.94324	-0.661702	3.61143	0.0308735	3.80387	0	15
0.812758	0.304519	0.0436917	0.944264	-0.83077	11.8039	0	12
0.647598	0.595903	-0.181747	0.585873	-0.0529189	-1.19613	0	13
0.795713	0.366232	0.182414	0.391585	-0.114927	-8.19613	1	15
0.888042	0.390846	0.220731	0.383903	-0.146353	-8.19613	0	18
0.68311	1.22921	0.305271	0.891959	-0.170033	3.80387	0	14
0.737991	0.844026	0.599108	0.674939	0.0316532	-1.19613	1	18
0.783833	0.552963	0.246127	0.475959	-0.0179858	-0.196128	1	16
0.572314	0.500888	-0.0301478	0.481253	0.0226321	3.80387	0	11
0.862732	0.567358	0.241077	0.467394	-0.239207	-9.19613	1	18
0.725723	0.274998	0.235299	0.316131	0.0187893	-8.19613	0	18
0.573089	1.16731	-0.268624	1.5293	-0.151207	-3.19613	1	14
0.771694	0.237846	0.123081	0.269997	-0.15979	-7.19613	1	12
0.722107	0.604939	-0.0677779	0.70533	-0.125488	-10.1961	1	16
0.68001	0.315601	-0.197126	0.413963	-0.213975	-2.19613	1	15
0.865573	2.71902	0.361395	3.21629	0.16936	-4.19613	0	13
0.817278	0.529359	0.0468277	0.890089	-0.285218	2.80387	0	20
0.858471	0.398559	1.02703	0.422775	-0.219846	1.80387	1	12
0.818569	0.508731	0.351317	0.34309	-0.00250662	4.80387	1	17
0.804106	0.321807	0.306499	0.402421	-0.0165922	-8.19613	0	20
0.63843	0.502322	-0.117985	0.748874	-0.120777	-0.196128	1	18
0.82438	0.42228	0.279457	0.585224	-0.106015	6.80387	0	18
0.865961	0.430821	0.26701	0.349676	-0.158922	2.80387	1	17
0.804236	0.278136	0.324305	0.323357	0.0720885	-6.19613	0	12
0.783058	0.396862	0.219645	0.399077	-0.0118371	-5.19613	0	13
0.722107	0.954296	-0.0405655	1.10646	-0.858425	9.80387	0	20
0.872417	0.647285	0.60617	0.663431	0.200849	-2.19613	1	13
0.652118	0.765659	0.452172	0.717647	-0.0243324	1.80387	1	12
0.895661	0.367312	0.313198	0.276166	-0.123311	1.80387	1	20
0.688017	0.482283	0.0627353	0.65737	-0.112583	7.80387	0	20
0.795196	1.56297	-0.307673	1.73997	-0.338641	-2.19613	0	17
0.892433	0.664497	0.405518	0.497633	-0.375818	-9.19613	1	17
0.828125	0.332382	0.506631	0.372501	-0.162332	-1.19613	1	18
0.652505	0.3115	-0.144004	0.45438	-0.349802	0.803872	0	12
0.670196	0.187613	0.0050617	0.28389	-0.0305856	4.80387	1	13
0.840651	3.81089	0.124409	2.09219	-0.138431	2.80387	0	13
0.823347	0.537092	0.108206	0.423041	-0.232051	-9.19613	0	18
0.78874	0.252011	0.598079	0.219537	-0.186632	9.80387	1	11
0.773631	0.559142	0.16167	0.764451	-0.251265	-4.19613	0	18
0.771952	0.490507	0.547904	0.36302	-0.0428273	-2.19613	1	13
0.523631	0.973119	-0.139786	1.04434	-0.285931	0.803872	0	11
0.760589	0.389913	0.191844	0.517083	0.117501	-4.19613	0	14
0.848528	1.38643	0.378636	0.876843	-0.168769	8.80387	1	13
0.708936	0.437461	0.252823	0.326229	-0.0434521	9.80387	1	17
0.704545	0.389156	0.0964627	0.535007	-0.189723	-2.19613	1	13
0.489669	1.46444	-0.0564207	1.31699	0.265247	9.80387	1	11
0.768208	0.288219	0.367391	0.406433	-0.248728	-6.19613	0	16
0.795455	0.407978	0.286376	0.507704	-0.151529	-6.19613	0	17
0.748967	0.423874	0.141732	0.435804	-0.101452	-5.19613	1	20
0.806302	0.21694	0.107509	0.434834	-0.254742	4.80387	1	11
0.765108	0.287338	0.178192	0.575853	-0.068192	1.80387	0	17
0.818182	0.91648	0.392342	1.08537	0.22781	-2.19613	0	13
0.578125	0.784504	0.0701645	0.561487	0.0582798	7.80387	1	13
0.917355	0.612924	0.280353	0.528559	-0.179296	-5.19613	0	16
0.551007	0.464271	0.124807	0.626508	0.0801598	-6.19613	1	14
0.692149	0.688104	-0.190365	0.539655	-0.259541	16.8039	0	10
0.811983	0.328929	0.116143	0.340635	0.00117822	-3.19613	1	15
0.897986	0.563815	0.504067	0.533153	-0.031635	-8.19613	0	18
0.771178	0.683512	-0.0769236	0.730753	-0.0913785	3.80387	0	19
0.783833	0.47085	0.15833	0.489918	-0.228027	-8.19613	1	15
0.908574	0.33402	0.227351	0.264166	-0.0610641	-7.19613	1	16
0.697443	0.42317	0.128913	0.588331	-0.0177398	-9.19613	0	18
0.715909	0.791433	0.241044	0.954123	-0.146674	1.80387	0	19
0.733988	0.382147	0.305012	0.373153	-0.0736677	-7.19613	1	13
0.520661	3.16979	-0.358903	1.49367	-0.114545	5.80387	1	10
0.702738	0.384044	0.131857	0.380312	-0.0954088	-3.19613	1	11
0.669163	0.295671	0.152916	0.314435	0.190176	12.8039	0	11
0.759814	0.40228	0.0993413	0.500274	-0.0619605	-9.19613	1	12
0.76343	0.585131	0.297703	0.587883	-0.0411195	-10.1961	0	12
0.770274	0.21907	0.416141	0.210682	-0.118839	-6.19613	1	12
0.851756	0.419217	0.339573	0.411492	-0.109015	7.80387	0	19
0.797521	0.277362	0.028704	0.470664	-0.215461	10.8039	1	10
0.875646	0.609791	0.210453	0.801276	-0.205765	2.80387	1	10
0.640496	0.799077	0.247212	0.501757	-0.0478791	9.80387	1	10
0.887397	0.504794	0.43271	0.534997	-0.0786566	-4.19613	0	12
0.75	0.258271	0.0421179	0.408182	-0.256423	-2.19613	0	19
0.764979	0.6697	0.246255	1.00328	-0.352264	0.803872	0	17
0.713197	0.378387	0.124394	0.387422	-0.0373717	-3.19613	1	11
0.621643	1.83658	-0.119988	2.99491	0.0303021	3.80387	1	13
0.393724	0.731574	0.304238	0.536279	0.1599	2.80387	1	11
0.625387	2.74671	0.148387	2.0367	0.211932	8.80387	0	13
0.706612	0.531987	0.24081	0.519604	-0.123234	-4.19613	0	13
0.802169	0.718582	0.20531	1.01171	-0.156778	-7.19613	1	17
0.855888	0.308677	0.142341	0.220389	-0.0728662	-8.19613	1	18
0.707515	0.744642	0.158091	0.678939	0.029706	10.8039	0	20
0.752195	0.413177	0.134238	0.552757	-0.0199382	0.803872	0	13
0.778538	0.852841	0.442856	0.763486	-0.551273	2.80387	0	18
0.495868	0.381955	-0.241246	0.32575	0.109628	1.80387	0	13
0.618285	0.355452	0.397842	0.566977	-0.180134	-10.1961	1	13
0.732438	0.407681	0.16727	0.462901	-0.129411	-6.19613	1	16
0.81702	0.971109	0.190947	1.01994	-0.134438	-0.196128	0	11
0.822572	0.805704	0.312498	0.713829	0.201947	2.80387	1	13
0.853564	0.712795	0.32022	0.818597	-0.345475	3.80387	1	16
0.791839	0.388317	0.0346569	0.372298	-0.0366408	6.80387	1	14
0.858471	1.56062	0.442558	1.16361	-0.104901	-5.19613	0	14
0.723786	0.761453	0.409219	0.729786	0.024272	-4.19613	1	12
0.908445	0.426425	-0.159464	0.377511	-0.0904442	-5.19613	1	16
0.73954	0.363525	0.148305	0.332563	-0.149517	2.80387	1	20
0.661544	0.292901	0.335895	0.431358	-0.262219	-3.19613	1	13
0.872546	0.486031	-0.214509	0.484327	-0.415033	-3.19613	1	14
0.805398	0.711948	0.150135	0.698923	-0.406988	-3.19613	0	18
0.858342	0.410186	0.318705	0.654485	-0.119694	-3.19613	0	17
0.824509	0.225971	0.294012	0.343208	-0.0343373	-4.19613	1	16
0.658962	0.975869	-0.0891237	0.963481	0.00685947	2.80387	0	13
0.702738	0.267311	0.262319	0.312407	0.00241053	4.80387	1	11
0.532541	0.447622	-0.251609	0.882232	-0.230472	4.80387	1	11
0.75142	1.24268	0.167242	1.23237	-0.323634	-4.19613	1	15
0.711389	0.273488	0.114554	0.408577	0.0842433	-5.19613	1	11
0.845429	0.329082	0.415323	0.337848	-0.160235	3.80387	1	11
0.58187	1.01413	-0.322178	0.737746	-0.11491	6.80387	0	18
0.697314	2.07239	0.0515006	2.04722	-0.351531	2.80387	0	18
0.82735	0.338581	-0.0202858	0.518123	-0.0594422	-9.19613	0	17
0.785511	0.680108	-0.110654	0.863804	-0.312551	2.80387	0	18
0.929752	0.301956	0.497293	0.381336	-0.267124	-3.19613	1	9
0.689824	1.48191	-0.0125981	1.48757	-0.310056	7.80387	0	12
0.880036	0.267041	-0.00786992	0.391691	-0.104639	10.8039	1	8
0.916968	0.290471	0.400537	0.468986	-0.329016	-1.19613	1	17
0.517175	0.810199	-1.02141	0.966793	0.144794	1.80387	1	11
0.787707	0.441196	-0.0215939	0.528472	-0.15509	-2.19613	1	20
0.721978	0.487314	0.0833622	0.539524	0.0297017	5.80387	1	16
0.77686	0.541134	-0.074845	0.389379	0.0454221	-7.19613	1	17
0.512138	0.977264	0.264084	1.48422	0.383965	9.80387	0	11
0.703125	0.527353	0.143017	0.611864	0.0985888	12.8039	0	20
0.752712	0.507112	0.433646	0.742395	0.00690949	-5.19613	1	18
0.571152	0.556315	0.0767861	0.550751	-0.0583665	-2.19613	0	17
0.723786	0.320907	0.150599	0.332484	-0.080804	7.80387	1	13
0.466296	0.336816	-0.0498107	0.345886	-0.00256203	11.8039	0	17
0.832903	0.379615	0.376294	0.628403	-0.123276	-9.19613	0	18
0.865573	0.810677	0.190318	0.818222	-0.173426	7.80387	1	18
0.845041	1.35333	0.0688469	0.574707	-0.17411	8.80387	1	18
0.58032	0.245331	-0.0663147	0.305908	0.0696083	0.803872	1	17
0.785511	0.346782	0.281359	0.491401	-0.0281903	10.8039	0	18
0.898502	0.990691	0.318989	0.956125	-0.435055	-6.19613	1	13
0.762138	0.58836	0.12297	0.949141	-0.110842	4.80387	0	12
0.897469	0.81842	0.468743	0.778396	-0.121335	-2.19613	0	20
0.742381	0.533992	0.0540482	0.823995	-0.290794	-0.196128	0	15
0.66374	0.597386	0.0752717	0.528197	0.0265374	2.80387	1	13
0.589618	2.7302	0.343763	4.85311	0.144532	5.80387	1	11
0.884556	0.277403	0.210651	0.304816	-0.186038	-1.19613	1	13
0.817794	0.397948	0.257104	0.419688	0.0154782	-8.19613	1	13
0.767562	0.297905	0.396996	0.423476	0.0338919	-6.19613	1	12
0.874613	0.523126	0.584593	0.70242	-0.252118	-5.19613	1	13
0.75155	0.567033	-0.0525198	0.670999	-0.115974	0.803872	0	15
0.81999	0.449934	0.298464	0.45782	-0.0299392	1.80387	1	10
0.708807	0.40406	0.20337	0.547167	-0.206374	-7.19613	1	17
0.579416	0.758805	0.181912	0.48638	-0.00708466	2.80387	0	11
0.716684	0.634767	-0.111151	0.630137	-0.176263	1.80387	0	13
0.824638	0.477986	0.147305	0.446927	-0.097116	-5.19613	0	13
0.828771	0.630404	0.231417	0.736784	-0.164866	0.803872	1	19
0.72314	0.489831	0.0697561	0.613606	-0.0395876	-3.19613	0	13
0.861054	0.507618	0.541365	0.363914	-0.287805	0.803872	0	20
0.890367	0.308352	0.255224	0.312985	-0.0754416	8.80387	1	13
0.893982	0.396354	0.383818	0.429303	0.129888	-0.196128	1	16
0.532541	0.336307	-0.0281165	0.481773	-0.0925986	13.8039	0	20
0.833419	0.47221	0.186341	0.616434	0.0358119	1.80387	1	14
0.65483	0.333254	-0.0293459	0.355231	-0.0814714	-0.196128	1	13
0.696668	0.626961	0.0475165	0.45049	-0.170447	-2.19613	1	15
0.684788	1.07588	0.189563	0.947025	-0.0880105	-7.19613	1	12
0.735537	1.49804	0.066965	2.88901	-0.294227	-5.19613	0	15
0.686338	0.709789	0.349927	0.861903	-0.104882	7.80387	1	13
0.844783	0.528804	0.155578	1.03976	0.0982675	2.80387	0	20
0.772082	0.48902	0.150677	0.561108	-0.297163	3.80387	0	18
0.560563	0.282999	0.130083	0.405725	0.0562591	4.80387	1	12
0.626291	0.458141	0.16715	0.555785	-0.164399	-1.19613	1	14
0.749096	0.461196	0.104831	0.765264	-0.0240704	-3.19613	1	18
0.852789	0.551672	0.0501463	0.795786	-0.118062	7.80387	1	12
0.820119	0.400929	0.310615	0.365509	-0.194474	1.80387	1	13
0.556302	20.948	0.375788	15.8528	0.243297	6.80387	1	13
0.682851	0.451414	0.140759	0.524961	-0.0915707	-5.19613	1	13
0.854468	0.38823	0.232705	0.551589	0.149635	2.80387	1	19
0.748838	0.323449	0.229593	0.343175	-0.0964017	-6.19613	1	15
0.812887	0.270968	0.21495	0.322694	-0.238104	-2.19613	0	13
0.816506	0.467155	0.492706	0.533682	0.0529445	-1.19613	0	12
0.735537	0.572488	0.263211	0.499516	-0.0397787	7.80387	1	11
0.786286	1.01823	0.350034	0.874349	-0.291399	-8.19613	0	12
0.684143	1.21984	0.072101	1.17743	0.179024	4.80387	0	19
0.774664	0.54992	0.21721	0.583991	-0.208778	4.80387	0	12
0.750904	0.546605	0.224954	0.352002	-0.0528415	-0.196128	1	13
0.693957	0.316479	0.19071	0.300285	-0.191406	-7.19613	1	17
0.793905	0.507873	0.0426597	0.325469	0.0168942	0.803872	1	19
0.825671	0.32008	0.24222	0.504676	-0.231767	-3.19613	1	16
0.513171	0.493568	0.142798	0.511496	0.0193301	6.80387	1	10
0.805269	0.395379	0.282544	0.526889	-0.0732889	-5.19613	1	17
0.865573	0.378987	0.0937423	0.818609	0.0317999	6.80387	0	12
0.781896	0.197145	0.337452	0.308601	-0.0899768	-0.196128	0	14
0.710227	0.400234	-0.167977	0.475494	-0.107771	-2.19613	0	13
0.643208	1.41317	0.135432	1.18589	0.113879	-7.19613	0	17
0.74406	0.525255	0.305855	0.887105	-0.405158	1.80387	0	13
0.646436	0.472433	0.203028	0.410182	-0.0415145	-1.19613	1	13
0.786932	0.374887	0.403969	0.590675	-0.0939192	-1.19613	0	18
0.699897	0.638134	0.108173	0.675457	-0.110653	0.803872	0	14
0.796875	0.840337	0.329964	0.78194	-0.0417034	-1.19613	1	18
0.778796	0.701679	0.0921531	0.718491	-0.142643	-3.19613	1	18
0.78564	0.81828	-0.0168342	0.517178	-0.0878976	-2.19613	1	12
0.71126	1.37898	-0.123612	1.55082	-0.246886	0.803872	0	16
0.781637	0.538406	0.30781	0.481332	-0.136305	-6.19613	1	13
0.788094	1.03519	0.161523	1.00108	0.133484	7.80387	1	12
0.864928	0.325545	-0.0203422	0.466751	-0.353031	0.803872	0	19
0.645145	0.408975	0.0124389	0.326266	0.0165959	14.8039	0	11
0.780217	0.332812	0.212613	0.262469	-0.0667911	9.80387	1	10
0.640496	0.639407	0.0282738	0.560269	-0.0749123	5.80387	0	14
0.581999	0.61634	-0.374781	0.637157	-0.34739	-10.1961	0	16
0.696023	0.263647	0.0618877	0.275651	-0.0291797	9.80387	1	11
0.77983	0.331515	0.200541	0.54194	-0.0927304	6.80387	0	16
0.790935	1.14714	-0.223021	0.73892	0.0667145	5.80387	1	10
0.577867	0.521303	-0.0800387	0.56631	-0.105323	-3.19613	0	14
0.717846	3.0475	0.235572	2.0908	-0.262107	11.8039	1	11
0.850981	0.426908	0.325018	0.3812	-0.105053	-4.19613	0	18
0.771436	0.529107	0.386238	0.722927	-0.0691621	-3.19613	0	15
0.578254	0.66819	0.0162043	2.21641	0.0511846	-0.196128	0	16
0.652247	0.577074	0.151483	0.737013	-0.0536147	0.803872	1	13
0.679365	0.43236	0.223306	0.374819	-0.110487	5.80387	1	12
0.596591	1.34671	-0.116746	1.79126	-0.132081	1.80387	1	15
0.819215	0.310207	0.114236	0.520516	-0.16408	0.803872	0	19
0.761493	0.344874	0.300271	0.86955	-0.0384488	-7.19613	0	11
0.830708	0.257176	0.40637	0.414205	-0.0943315	-3.19613	1	12
0.850981	2.6625	0.25851	2.59151	-0.0821741	1.80387	0	20
0.805785	0.455452	0.201902	0.419338	-0.152681	-5.19613	1	15
0.769886	0.817527	0.442613	1.25623	-0.217833	-3.19613	0	17
0.819861	0.418057	0.0170985	0.466368	-0.253585	7.80387	0	18
0.592975	1.46668	0.137879	1.31019	-0.103349	4.80387	0	13
0.638042	1.45171	-0.14474	1.55658	-0.225343	11.8039	0	20
0.784091	0.372564	0.176679	0.969069	-0.285148	-5.19613	0	15
0.481018	1.43424	0.262072	1.09898	0.0622992	9.80387	1	8
0.670713	0.485619	0.207762	0.715392	0.0473895	-3.19613	1	10
0.728822	0.562027	-0.0443985	0.779269	-0.27361	8.80387	1	18
0.720945	0.447793	0.224679	0.626463	0.0550071	8.80387	0	14
0.80501	0.178928	-0.0160324	0.254933	-0.139694	-0.196128	1	14
0.770274	0.358949	0.0825697	0.304854	-0.101904	-4.19613	1	19
0.809143	0.327426	0.149744	0.391299	-0.0526793	-1.19613	1	18
0.759427	0.269641	0.0363622	0.514025	-0.051507	-1.19613	1	13
0.690987	0.391476	0.233441	0.531842	0.0190903	2.80387	0	13
0.790548	0.318372	0.189231	0.304309	-0.0713802	-1.19613	1	12
0.773889	0.704222	0.19249	1.23331	-0.158933	3.80387	0	10
0.622676	0.586937	-0.0031786	0.793737	-0.0514885	-0.196128	1	12
0.784995	0.1635	0.183248	0.355334	0.00739715	4.80387	0	16
0.847366	0.687693	-0.147384	0.382979	-0.263478	1.80387	1	13
0.838714	0.284328	0.169524	0.323848	-0.101954	-2.19613	1	19
0.76485	0.413022	0.127777	0.393297	-0.00233801	-1.19613	1	17
0.80062	0.512767	0.118852	0.679287	0.0975419	0.803872	0	18
0.957774	0.333825	0.269421	0.316715	-0.198041	-6.19613	1	17
0.68595	0.368952	0.146901	0.506884	-0.0707575	6.80387	1	11
0.750387	0.449811	0.170977	0.786433	-0.119932	2.80387	0	17
0.594396	0.447015	0.126825	1.02973	0.110587	-8.19613	1	12
0.577221	0.658938	0.239213	0.694333	-0.0192678	-0.196128	1	18
0.689954	2.56281	0.0112437	2.46938	-0.239726	-4.19613	0	12
0.810692	1.00656	0.0421781	1.3271	-0.172738	6.80387	0	15
0.670455	0.478342	0.127671	0.667385	-0.126923	-6.19613	0	11
0.652376	0.294334	-0.0520715	0.598298	-0.175881	6.80387	0	16
0.811983	0.431796	0.601956	0.416449	-0.166036	-3.19613	0	20
0.602918	0.402725	0.151832	0.440397	-0.0223087	-8.19613	0	13
0.727531	0.403726	0.0131641	0.258133	-0.0567046	-4.19613	1	17
0.807335	0.467223	0.130667	0.438388	-0.0482199	-5.19613	1	14
0.802557	0.513592	0.152826	0.666426	-0.177288	4.80387	0	16
0.483471	0.334743	0.114203	0.517247	0.12126	-2.19613	0	13
0.647727	3.3019	0.0459959	7.71217	0.0876398	7.80387	0	11
0.716038	0.371697	0.124261	0.440755	-0.0649015	8.80387	1	13
0.600207	0.210805	0.237917	0.514319	-0.165187	-0.196128	1	13
0.579545	0.715134	-0.0482776	0.805409	-0.148569	0.803872	0	20
0.670713	0.333226	-0.0950437	0.482098	-0.144013	-9.19613	0	15
0.821668	0.468067	0.293733	0.623578	-0.211879	-10.1961	1	19
0.697314	0.344436	0.387746	0.432911	-0.0699193	-4.19613	1	16
0.77376	0.290862	0.0497617	0.430775	-0.149251	-9.19613	1	16
0.659091	0.889185	0.293331	0.619722	-0.0965434	-1.19613	0	12
0.800749	0.441107	0.153416	0.412508	-0.117347	-6.19613	1	13
0.728951	0.693368	0.292569	0.466162	-0.0886624	-4.19613	0	16
0.760201	1.058	-0.107701	0.750553	-0.141173	4.80387	1	13
0.745997	0.444034	0.197899	0.704121	-0.139336	-6.19613	1	13
0.838197	1.36489	0.268706	2.15657	-0.301894	-6.19613	1	14
0.831224	0.269373	-0.0572079	0.440585	-0.330292	-4.19613	0	20
0.719912	0.798948	-0.00751797	1.30868	-0.0764486	12.8039	0	12
0.721333	0.687276	0.35826	0.900397	-0.00303672	-3.19613	0	16
0.797262	0.529076	0.240917	0.688812	-0.207522	-0.196128	1	16
0.765315	0.365015	0.290047	0.406099	-0.0880634	-3.19613	1	17
0.908962	0.369816	0.173786	0.359928	-0.227086	0.803872	1	18
0.500258	0.802376	-0.0406143	0.92736	-0.274512	0.803872	0	13
0.471462	1.73301	0.0640703	1.54545	0.0143859	7.80387	0	16
0.55811	1.17501	0.0990083	1.19501	-0.00397834	3.80387	1	11
0.697056	0.654417	0.101437	0.770298	-0.300437	6.80387	1	17
0.628616	0.482331	0.0402974	0.713094	-0.244325	0.803872	0	16
0.795971	0.762401	-0.0439739	1.73069	-0.446277	-4.19613	0	19
0.778667	0.630863	0.274033	0.814832	0.0528877	-1.19613	0	13
0.734117	0.59132	0.278599	0.832259	-0.0358992	-8.19613	0	17
0.663481	0.603314	0.61926	0.343095	-0.0461677	-9.19613	1	13
0.781379	0.523433	-0.206599	0.609173	-0.295071	11.8039	0	17
0.682464	0.543658	0.0325341	0.63064	-0.356263	2.80387	0	15
0.594267	0.507094	0.113588	0.488265	-0.207008	3.80387	0	19
0.557335	0.615094	-0.18659	0.86052	-0.246687	7.80387	1	10
0.77686	0.280026	0.181799	0.317156	-0.0456894	-7.19613	1	18
0.66671	0.454805	0.405381	0.422014	-0.115875	3.80387	1	10
0.747676	0.611295	0.312189	0.635596	-0.0452308	5.80387	1	14
0.761105	0.975979	-0.398535	0.939203	-0.427585	5.80387	0	14
0.760589	0.790726	-0.0816714	0.731844	-0.0545499	-3.19613	1	12
0.736312	0.649295	0.353188	0.573094	-0.106874	-4.19613	0	17
0.767045	0.223241	0.292724	0.417756	-0.0514579	1.80387	1	13
0.874225	0.661688	0.412108	0.510787	-0.0760906	-6.19613	1	12
0.587035	0.629661	0.30465	0.610069	-0.158825	-8.19613	0	13
0.635847	0.381848	-0.0181665	0.451775	-0.040408	7.80387	0	14
0.776085	0.565117	0.106018	0.846506	-0.23105	-5.19613	1	17
0.744706	0.192255	0.425278	0.264558	-0.197034	-9.19613	1	16
0.770532	0.714569	0.00318243	1.38343	-0.1361	-4.19613	0	15
0.785511	0.45599	0.297813	0.467799	0.0142783	-7.19613	1	16
0.715263	0.556215	0.596976	0.74535	-0.422959	-6.19613	1	13
0.788352	0.478569	0.163156	0.604538	-0.210899	1.80387	0	14
0.690987	0.413832	0.256935	0.48258	0.0440106	1.80387	1	13
0.561725	0.545966	0.0855778	0.473434	0.00189197	10.8039	0	20
0.772211	0.618154	0.189123	0.647382	-0.0591	-8.19613	0	13
0.848399	0.506316	0.23763	0.671932	-0.241536	1.80387	0	15
0.805914	0.54232	-0.0163997	1.10989	0.00847612	3.80387	0	18
0.721978	0.419867	0.0963942	0.669315	-0.0918139	13.8039	1	10
0.823605	0.664721	0.0788513	0.451472	-0.144131	3.80387	0	12
0.762913	0.447552	0.184884	0.494306	-0.0527804	-6.19613	1	18
0.505682	0.733728	-0.0935082	0.951105	0.0347825	-4.19613	1	12
0.802557	0.468148	0.425782	0.609643	0.131774	-3.19613	0	15
0.707903	0.385199	0.183253	0.445552	-0.0464913	-6.19613	1	16
0.786674	0.368574	0.23946	0.437311	-0.302069	-7.19613	1	16
0.831353	0.582167	0.192045	0.331521	-0.130404	-9.19613	1	12
0.643853	0.39113	0.345942	0.322471	-0.0597812	3.80387	0	13
0.696023	0.37468	0.194725	0.393056	-0.0567457	4.80387	0	11
0.633006	0.313419	-0.010804	0.313425	-0.0492727	-0.196128	0	13
0.88985	0.208551	0.00283212	0.361936	-0.0853261	2.80387	1	12
0.849561	0.700993	0.890202	0.56503	-0.2604	-8.19613	0	18
0.871384	1.4381	0.516207	0.877722	-0.154494	-2.19613	1	17
0.769628	0.350478	0.0888748	0.46507	-0.0304515	3.80387	1	13
0.664773	0.577079	-0.100952	0.494473	-0.0809347	2.80387	0	13
0.795325	0.812006	0.357764	1.08914	0.201237	-6.19613	1	17
0.69796	0.512604	0.384493	0.459099	-0.0767072	2.80387	0	13
0.718104	0.278211	0.0234242	0.376504	-0.0578741	-0.196128	0	18
0.676007	0.444054	0.319175	0.365565	-0.122088	-6.19613	0	13
0.855501	0.410997	0.435229	0.396015	-0.235232	-2.19613	0	20
0.798554	0.690165	0.269794	1.42947	0.0552984	-4.19613	0	13
0.686596	1.21574	0.0902891	1.85505	0.199071	8.80387	0	11
0.799199	0.592281	0.294779	0.957474	-0.102388	5.80387	1	12
0.811596	0.533792	-0.0455376	0.470355	-0.113864	2.80387	1	18
0.728306	2.44368	0.283822	2.11589	0.00130342	3.80387	1	11
0.609117	0.396234	-0.0328211	0.474465	-0.0918585	-3.19613	1	14
0.78564	0.292872	0.27579	0.526364	0.0102557	1.80387	1	17
0.722366	0.464796	0.247734	0.527797	-0.0225329	2.80387	0	15
0.677815	2.48991	0.717289	1.64515	0.0533171	5.80387	0	17
0.826446	0.40053	-0.122739	0.30392	-0.144638	-3.19613	1	16
0.790289	0.434776	0.311279	0.504166	-0.405939	-8.19613	1	13
0.80204	0.502429	0.301613	0.465344	-0.0564832	-6.19613	0	17
0.549329	0.985964	-0.177835	0.844752	0.0940336	3.80387	0	10
0.878099	0.746744	0.304535	0.625558	0.0262761	3.80387	0	19
0.711519	0.327203	0.0365877	0.55582	-0.16456	0.803872	0	9
0.72017	0.426304	-0.0197208	0.590636	-0.146509	-4.19613	1	17
0.781379	0.237404	0.548056	0.290611	-0.109502	-8.19613	1	16
0.782154	1.24823	0.672724	1.15586	-0.0410378	-5.19613	0	13
0.835744	0.803593	0.259439	0.935031	-0.230131	1.80387	0	18
0.745351	0.869235	0.097214	0.825865	-0.0569987	-0.196128	0	13
0.718879	0.483908	0.0813068	0.737448	0.0523743	-5.19613	1	13
0.78719	0.411052	0.473343	0.40825	-0.211557	4.80387	0	12
0.676136	0.490613	0.44518	0.459456	-0.0448539	-4.19613	0	14
0.707645	0.830574	0.162397	1.23786	0.00549419	-9.19613	0	17
0.752066	0.621237	0.141432	1.44035	-0.280164	-10.1961	1	17
0.739282	0.299426	0.135734	0.50995	-0.184319	1.80387	1	18
0.636105	0.681489	0.14493	0.663327	0.134428	2.80387	1	11
0.688275	0.311646	-0.0929928	0.371092	-0.487355	8.80387	0	11
0.829933	0.358029	0.0688958	0.432361	-0.230815	-1.19613	1	10
0.75	0.395486	0.00420948	0.442084	-0.0494866	9.80387	0	20
0.579804	2.41592	-0.0990844	2.89849	-0.00555388	3.80387	1	17
0.778022	0.249069	0.249629	0.261886	0.0132357	7.80387	1	8
0.834065	0.520303	0.353314	0.503034	-0.226919	-7.19613	1	12
0.67407	2.01876	0.0273304	1.86351	0.0846492	2.80387	1	14
0.615702	1.3918	-0.0786544	1.12707	-0.0911714	-2.19613	1	14
0.791322	0.37714	0.0472019	0.336956	-0.0459418	-2.19613	1	18
0.812113	0.553823	0.136213	0.66444	-0.18331	0.803872	0	15
0.841038	0.709993	0.316921	0.689859	-0.423558	4.80387	0	18
0.907929	0.352189	0.278414	0.429205	-0.174662	-7.19613	1	17
0.752583	0.247085	0.128669	0.369921	0.0230175	-5.19613	1	13
0.668776	0.309785	-0.022288	0.323557	-0.100366	4.80387	0	18
0.704804	0.512561	-0.0124512	0.577785	-0.0492999	-0.196128	0	19
0.604597	0.909474	0.359303	1.07234	0.00198654	0.803872	0	17
0.583936	0.807178	0.0199544	0.714101	0.014324	3.80387	1	17
0.663481	0.338707	0.0132379	0.342159	-0.0215103	6.80387	1	15
0.711002	0.788635	0.166434	0.658434	0.0969465	0.803872	0	15
0.570506	2.91328	0.215216	1.34136	-0.340158	4.80387	1	15
0.652376	0.452474	0.408288	0.392486	-0.144136	-1.19613	1	13
0.683368	0.44654	0.320845	0.640737	-0.0103356	8.80387	1	15
0.567278	0.601009	0.0791679	1.02005	-0.123052	10.8039	0	20
0.760718	1.37361	-0.141585	1.17079	-0.347468	2.80387	0	13

## Sheet: Supp. Tab. 9,10
Subject	Time	Age	Sex	Education	Disease Stage	Deactivation	Activation	Outlier_CooksDist_Deactivation	Outlier_CooksDist_Activation
11	-1.51677	75	0	13	-4.96945	0.0479252	-0.109091	FALSE	FALSE
11	1.50034	75	0	13	-4.96945	-0.0752489	0.224784	FALSE	FALSE
13	-1.5332	62	1	12	-3.8648	-0.0219556	0.0570053	FALSE	FALSE
13	-0.44627	62	1	12	-3.8648	0.120331	0.226065	FALSE	FALSE
13	0.43258	62	1	12	-3.8648	0.0235141	0.202981	FALSE	FALSE
13	1.54962	62	1	12	-3.8648	0.0135181	0.0335718	FALSE	FALSE
18	-1.06776	64	1	17	13.3431	0.0949168	0.331405	TRUE	TRUE
18	0.0930869	64	1	17	13.3431	-0.024823	0.0240662	FALSE	FALSE
18	0.974675	64	1	17	13.3431	0.0094844	0.131164	FALSE	FALSE
25	-1.56879	71	1	19	2.54996	-0.136595	0.0507674	FALSE	FALSE
25	0.594114	71	1	19	2.54996	-0.0886963	0.0629459	FALSE	FALSE
25	1.53046	71	1	19	2.54996	-0.0930278	0.137779	FALSE	FALSE
31	-1.55236	75	0	14	-5.19094	0.00422854	0.146452	FALSE	FALSE
31	-0.468172	75	0	14	-5.19094	0.065436	0.428367	FALSE	FALSE
31	1.51677	75	0	14	-5.19094	-0.0735314	0.417127	FALSE	FALSE
32	-1.49487	72	0	12	-9.02512	-0.201653	0.200473	FALSE	FALSE
32	-0.495551	72	0	12	-9.02512	0.0744611	0.421533	FALSE	FALSE
32	0.479124	72	0	12	-9.02512	-0.0847914	0.188277	FALSE	FALSE
32	1.50856	72	0	12	-9.02512	-0.366094	0.649894	FALSE	TRUE
40	-1.56057	72	1	13	-7.56393	-0.292047	0.204225	FALSE	FALSE
40	-0.468172	72	1	13	-7.56393	0.0866057	0.301514	FALSE	FALSE
40	0.553046	72	1	13	-7.56393	-0.44108	0.0717273	FALSE	FALSE
40	1.4757	72	1	13	-7.56393	-0.198373	0.066123	FALSE	FALSE
43	-0.971937	72	0	20	3.1529	0.141623	0.53516	FALSE	TRUE
43	1.02396	72	0	20	3.1529	-0.0607322	-0.167641	FALSE	TRUE
49	-1.46201	75	1	12	8.28935	0.0520369	-0.143172	TRUE	FALSE
49	-0.50924	75	1	12	8.28935	-0.0229141	0.102125	FALSE	FALSE
49	0.468172	75	1	12	8.28935	-0.0159742	-0.0510376	FALSE	FALSE
49	1.50308	75	1	12	8.28935	-0.278865	-1.05148	TRUE	TRUE
61	-1.59069	65	1	16	-4.04221	-0.167685	0.253131	FALSE	FALSE
61	-0.402464	65	1	16	-4.04221	-0.0329388	0.250759	FALSE	FALSE
61	1.47844	65	1	16	-4.04221	-0.0668999	0.215376	FALSE	FALSE
69	-1.49213	61	1	18	-1.53694	-0.168419	0.179144	FALSE	FALSE
69	-0.429843	61	1	18	-1.53694	-0.213872	0.0886159	FALSE	FALSE
69	1.92197	61	1	18	-1.53694	-0.220759	-0.105055	FALSE	TRUE
72	-0.99384	77	0	13	-3.84824	0.0228466	-0.0892076	FALSE	FALSE
72	0	77	0	13	-3.84824	-0.304385	0.0562554	FALSE	FALSE
72	0.99384	77	0	13	-3.84824	-0.0217109	0.192655	FALSE	FALSE
73	-1.44559	70	0	13	-5.50156	-0.0934001	0.104967	FALSE	FALSE
73	-0.539357	70	0	13	-5.50156	-0.127969	0.161577	FALSE	FALSE
73	1.54415	70	0	13	-5.50156	-0.108493	0.127283	FALSE	FALSE
74	-0.613279	75	1	11	7.53759	-0.0370294	0.0512539	FALSE	FALSE
74	0.613279	75	1	11	7.53759	-0.0523337	0.339081	FALSE	FALSE
89	-1.52225	73	1	13	-4.40798	-0.0285736	0.070908	FALSE	FALSE
89	-0.558522	73	1	13	-4.40798	0.0302676	0.229803	FALSE	FALSE
89	0.574949	73	1	13	-4.40798	-0.137708	0.0797978	FALSE	FALSE
89	1.50582	73	1	13	-4.40798	0.00254788	0.269834	FALSE	FALSE
99	-1.07598	67	1	18	-4.01282	-0.098619	0.424098	FALSE	FALSE
99	0.019165	67	1	18	-4.01282	-0.191358	0.492093	FALSE	FALSE
99	1.05681	67	1	18	-4.01282	-0.0239014	0.554113	FALSE	FALSE
100	-1.03217	64	0	12	-5.72394	0.0692573	0.261445	FALSE	FALSE
100	0.0136893	64	0	12	-5.72394	-0.0901145	0.273651	FALSE	FALSE
111	-1.44011	75	1	11	-10.3054	-0.105628	0.614256	FALSE	TRUE
111	-0.596851	75	1	11	-10.3054	-0.125108	0.234964	FALSE	FALSE
111	0.569473	75	1	11	-10.3054	0.0207275	0.079518	FALSE	FALSE
111	1.47023	75	1	11	-10.3054	-0.112817	0.328396	FALSE	FALSE
118	-1.58795	74	0	15	7.32809	-0.0424748	-0.633124	FALSE	TRUE
118	0.40794	74	0	15	7.32809	0.405263	0.573368	FALSE	FALSE
118	1.69747	74	0	15	7.32809	0.454992	1.19435	TRUE	TRUE
120	-0.517454	69	0	13	-2.16915	-0.0397459	-0.179607	FALSE	FALSE
120	0.517454	69	0	13	-2.16915	-0.0689967	-0.0488563	FALSE	FALSE
129	-0.506502	71	0	14	-7.75779	0.00551259	0.402531	FALSE	FALSE
129	0.506502	71	0	14	-7.75779	-0.28483	0.201514	FALSE	FALSE
132	-1.64545	62	0	18	-2.01018	-0.183325	0.231463	FALSE	FALSE
132	-0.394251	62	0	18	-2.01018	-0.0534856	0.379167	FALSE	FALSE
132	0.596851	62	0	18	-2.01018	-0.173413	0.16184	FALSE	FALSE
132	1.44285	62	0	18	-2.01018	-0.458509	0.123346	TRUE	FALSE
133	-1.48939	74	0	14	2.03448	-0.148651	0.313549	FALSE	FALSE
133	-0.492813	74	0	14	2.03448	-0.257218	0.0542871	FALSE	FALSE
133	0.517454	74	0	14	2.03448	-0.251251	-0.0340272	FALSE	FALSE
133	1.46201	74	0	14	2.03448	0.106173	0.209261	FALSE	FALSE
136	-0.498289	70	1	16	3.95151	-0.0439672	0.2295	FALSE	FALSE
136	0.498289	70	1	16	3.95151	-0.49787	0.0841767	TRUE	FALSE
137	-0.495551	74	0	11	-10.2778	0.0363413	-0.0292315	FALSE	FALSE
137	0.495551	74	0	11	-10.2778	-0.0106093	-0.117934	FALSE	FALSE
142	-1.6783	67	1	14	-0.855921	-0.137148	-0.277132	FALSE	TRUE
142	-0.520192	67	1	14	-0.855921	-0.0107448	0.00418748	FALSE	FALSE
142	0.43258	67	1	14	-0.855921	0.0778793	0.608331	FALSE	FALSE
142	1.76865	67	1	14	-0.855921	-0.183957	0.237424	FALSE	FALSE
149	-0.498289	66	0	13	9.45016	0.140804	0.346259	FALSE	FALSE
149	0.498289	66	0	13	9.45016	0.194831	0.743977	FALSE	TRUE
151	-1.51951	72	1	12	-4.09826	-0.226792	1.03274	FALSE	TRUE
151	-0.528405	72	1	12	-4.09826	-0.396816	0.463844	FALSE	FALSE
151	0.487337	72	1	12	-4.09826	-0.224065	0.124749	FALSE	FALSE
151	1.56057	72	1	12	-4.09826	-0.297498	0.132126	FALSE	FALSE
157	-0.481862	77	0	18	-0.0894394	-0.138806	0.281796	FALSE	FALSE
157	0.481862	77	0	18	-0.0894394	-0.0969487	0.0466523	FALSE	FALSE
173	-1.31143	61	1	17	-1.96428	-0.404792	0.400603	TRUE	FALSE
173	-0.36961	61	1	17	-1.96428	-0.224797	0.55665	FALSE	FALSE
173	1.68378	61	1	17	-1.96428	-0.00746466	0.865848	FALSE	TRUE
178	-0.487337	75	1	13	4.82368	-0.0310497	0.00311647	FALSE	FALSE
178	0.487337	75	1	13	4.82368	-0.141716	-0.0490893	FALSE	FALSE
179	-1.45654	73	0	13	-8.686	-0.17582	0.134168	FALSE	FALSE
179	-0.536619	73	0	13	-8.686	0.13266	0.301635	FALSE	FALSE
179	0.498289	73	0	13	-8.686	-0.162477	0.191696	FALSE	FALSE
179	1.49487	73	0	13	-8.686	-0.251479	-0.0217801	FALSE	FALSE
180	-0.459959	61	0	18	-1.92195	-0.216549	0.11449	FALSE	FALSE
180	0.459959	61	0	18	-1.92195	-0.283283	0.168656	FALSE	FALSE
182	-1.36893	80	1	11	-7.17794	-0.181023	0.613998	FALSE	TRUE
182	-0.358658	80	1	11	-7.17794	0.0561102	0.170351	FALSE	FALSE
182	1.72758	80	1	11	-7.17794	-0.13002	-0.0853921	FALSE	FALSE
184	-0.459959	68	1	13	1.22385	-0.0778413	0.564156	FALSE	FALSE
184	0.459959	68	1	13	1.22385	-0.146089	0.503231	FALSE	FALSE
195	-1.48939	79	1	13	-3.63968	-0.178075	0.381015	FALSE	FALSE
195	1.35797	79	1	13	-3.63968	-0.0103999	0.28627	FALSE	FALSE
196	-1.59617	80	1	17	-3.96505	-0.0526972	0.256149	FALSE	FALSE
196	-0.498289	80	1	17	-3.96505	-0.0221328	0.300662	FALSE	FALSE
196	0.473648	80	1	17	-3.96505	-0.127629	0.147745	FALSE	FALSE
196	1.62081	80	1	17	-3.96505	0.179646	0.286777	TRUE	FALSE
202	-1.68925	64	0	16	-4.01457	-0.31214	0.355504	FALSE	FALSE
202	0.599589	64	0	16	-4.01457	-0.0716142	0.852315	FALSE	FALSE
202	1.65092	64	0	16	-4.01457	-0.457287	0.137217	FALSE	FALSE
203	-1.51129	64	0	17	-2.61398	-0.188623	0.286135	FALSE	FALSE
203	-0.457221	64	0	17	-2.61398	-0.161922	0.254865	FALSE	FALSE
203	0.52293	64	0	17	-2.61398	-0.0190917	0.205843	FALSE	FALSE
203	1.44559	64	0	17	-2.61398	-0.121047	0.491469	FALSE	FALSE
207	-0.0629706	71	0	19	12.8707	0.0667638	-0.0329615	FALSE	FALSE
207	1.21834	71	0	19	12.8707	0.061613	0.219915	FALSE	FALSE
210	-0.506502	75	1	11	1.69807	-0.252812	0.101752	FALSE	FALSE
210	0.506502	75	1	11	1.69807	-0.0797861	0.084272	FALSE	FALSE
211	-0.531143	68	1	12	-2.12325	-0.0720987	0.39001	FALSE	FALSE
211	0.525667	68	1	12	-2.12325	-0.0941966	0.211991	FALSE	FALSE
211	1.53593	68	1	12	-2.12325	-0.236519	0.286272	FALSE	FALSE
215	-1.53046	72	0	17	-1.69772	-0.111543	0.190843	FALSE	FALSE
215	-0.555784	72	0	17	-1.69772	-0.164449	0.286874	FALSE	FALSE
215	1.59069	72	0	17	-1.69772	0.0242196	0.170739	FALSE	FALSE
217	-1.54415	68	0	13	-2.08092	0.236302	0.380878	TRUE	FALSE
217	0.443532	68	0	13	-2.08092	-0.141236	0.0749957	FALSE	FALSE
217	1.6345	68	0	13	-2.08092	-0.166763	0.0471566	FALSE	FALSE
223	-0.99384	65	0	16	-3.45397	-0.183603	0.279332	FALSE	FALSE
223	-0.019165	65	0	16	-3.45397	-0.290819	0.184233	FALSE	FALSE
223	1.013	65	0	16	-3.45397	-0.0765216	0.207866	FALSE	FALSE
229	-1.577	67	1	15	-1.40183	-0.00164535	0.111355	FALSE	FALSE
229	-0.495551	67	1	15	-1.40183	-0.0788478	0.257863	FALSE	FALSE
229	0.440794	67	1	15	-1.40183	-0.0726805	0.218321	FALSE	FALSE
229	1.62902	67	1	15	-1.40183	-0.0564412	0.187536	FALSE	FALSE
230	-1.61533	62	0	18	0.585162	-0.0556446	0.491866	FALSE	FALSE
230	0.388775	62	0	18	0.585162	-0.263394	0.585659	FALSE	FALSE
230	1.22656	62	0	18	0.585162	-0.191476	0.296105	FALSE	FALSE
242	-0.503765	63	1	16	-2.56808	-0.108711	0.233077	FALSE	FALSE
242	0.503765	63	1	16	-2.56808	-0.304896	0.19235	FALSE	FALSE
244	-1.10609	72	0	19	-4.08722	-0.146819	0.252064	FALSE	FALSE
244	-0.0848734	72	0	19	-4.08722	-0.0301143	0.324244	FALSE	FALSE
244	1.1937	72	0	19	-4.08722	-0.100282	0.508254	FALSE	FALSE
246	-1.59069	63	1	13	-0.605928	-0.0895367	0.295504	FALSE	FALSE
246	-0.536619	63	1	13	-0.605928	-0.133955	0.165352	FALSE	FALSE
246	0.402464	63	1	13	-0.605928	-0.1802	0.365948	FALSE	FALSE
246	1.72485	63	1	13	-0.605928	-0.0188937	0.0458131	FALSE	FALSE
247	-0.536619	76	1	10	7.67086	-0.116879	-0.371272	FALSE	FALSE
247	0.536619	76	1	10	7.67086	-0.0156112	-0.159719	FALSE	FALSE
261	-1.04586	78	0	19	-5.26543	-0.142963	0.339619	FALSE	FALSE
261	0.0054757	78	0	19	-5.26543	-0.0390282	0.334905	FALSE	FALSE
261	1.04038	78	0	19	-5.26543	-0.241706	-0.0111959	FALSE	FALSE
263	-1.56879	73	1	10	-6.33884	-0.217832	0.211311	FALSE	FALSE
263	-0.550308	73	1	10	-6.33884	-0.0741061	0.087605	FALSE	FALSE
263	0.481862	73	1	10	-6.33884	0.0640969	0.212667	FALSE	FALSE
263	1.6345	73	1	10	-6.33884	-0.0548325	0.0839517	FALSE	FALSE
274	-1.02943	71	0	17	-3.88042	-0.406966	0.247731	FALSE	FALSE
274	0.0657084	71	0	17	-3.88042	0.192235	0.600121	FALSE	FALSE
274	0.963723	71	0	17	-3.88042	-0.406081	0.222488	FALSE	FALSE
277	-0.520192	74	1	13	7.83167	-0.0258005	-0.111535	FALSE	FALSE
277	0.520192	74	1	13	7.83167	0.0488749	0.129793	FALSE	FALSE
281	-1.50308	79	0	13	-3.70028	0.184479	0.144839	TRUE	FALSE
281	-0.4846	79	0	13	-3.70028	-0.203118	-0.102373	FALSE	FALSE
281	0.506502	79	0	13	-3.70028	-0.0249915	0.134397	FALSE	FALSE
281	1.48392	79	0	13	-3.70028	-0.0172859	0.156861	FALSE	FALSE
282	-1.61259	66	0	13	-5.47306	-0.131578	0.236329	FALSE	FALSE
282	0.514716	66	0	13	-5.47306	0.0160011	0.322657	FALSE	FALSE
282	1.68925	66	0	13	-5.47306	-0.150166	0.23121	FALSE	FALSE
290	-1.64545	73	0	18	-5.90046	-0.534952	0.443811	TRUE	FALSE
290	-0.435318	73	0	18	-5.90046	-0.172948	0.381344	FALSE	FALSE
290	0.632444	73	0	18	-5.90046	-0.399096	0.303445	FALSE	FALSE
290	1.45106	73	0	18	-5.90046	-0.376309	0.318226	FALSE	FALSE
314	0.00273785	70	0	18	-4.01368	0.0412995	0.0282927	FALSE	FALSE
314	1.013	70	0	18	-4.01368	0.17571	-0.120742	FALSE	FALSE
320	-0.54757	73	1	20	4.74735	-0.155462	0.148137	FALSE	FALSE
320	0.54757	73	1	20	4.74735	-0.0323589	0.242632	FALSE	FALSE
337	-0.4846	75	1	11	3.64458	0.0132928	0.261281	FALSE	FALSE
337	0.4846	75	1	11	3.64458	-0.00553459	0.0675138	FALSE	FALSE
340	-0.555784	75	1	11	5.59108	-0.239715	-0.251646	FALSE	FALSE
340	0.555784	75	1	11	5.59108	-0.0782998	-0.0708625	FALSE	FALSE
341	-1.4757	66	1	15	0.95732	-0.358064	0.155087	TRUE	FALSE
341	1.46201	66	1	15	0.95732	0.278928	0.600992	TRUE	FALSE
342	-0.501027	65	1	11	0.958273	0.085139	0.114967	FALSE	FALSE
342	0.501027	65	1	11	0.958273	-0.173955	0.0248706	FALSE	FALSE
349	0.479124	73	0	18	-2.9807	-0.134638	0.0651656	FALSE	FALSE
349	1.56605	73	0	18	-2.9807	-0.234597	0.03189	FALSE	FALSE
351	-1.57153	73	0	18	0.587895	-0.409304	0.054423	FALSE	FALSE
351	-0.383299	73	0	18	0.587895	-0.134508	0.0594836	FALSE	FALSE
351	0.594114	73	0	18	0.587895	-0.250384	-0.33017	FALSE	FALSE
351	1.36071	73	0	18	0.587895	-0.175872	0.0753454	FALSE	FALSE
352	-1.54141	61	0	17	4.7879	-0.0907681	-0.0233212	FALSE	FALSE
352	1.54141	61	0	17	4.7879	0.0190102	-0.0603506	FALSE	TRUE
363	-1.30322	72	1	11	1.31392	0.140061	-1.03897	FALSE	TRUE
363	1.30322	72	1	11	1.31392	-0.242922	-0.224725	FALSE	FALSE
383	-0.563997	68	0	17	0.601699	-0.0696908	0.07937	FALSE	FALSE
383	0.563997	68	0	17	0.601699	0.449738	0.67701	TRUE	FALSE
389	-0.451745	82	0	17	11.0455	-0.00633675	-0.0461711	FALSE	FALSE
389	0.451745	82	0	17	11.0455	0.10607	-0.0728183	FALSE	FALSE
417	-0.479124	75	0	12	0.767149	-0.119734	0.121051	FALSE	FALSE
417	0.479124	75	0	12	0.767149	-0.237251	-0.00665248	FALSE	FALSE
418	-1.39083	68	0	20	-2.00929	-0.134345	0.464109	FALSE	FALSE
418	-0.199863	68	0	20	-2.00929	-0.336545	0.222325	FALSE	FALSE
418	1.59343	68	0	20	-2.00929	-0.159454	0.583883	FALSE	FALSE
428	-0.555784	68	1	11	-6.76802	0.0121334	0.0625656	FALSE	FALSE
428	0.572211	68	1	11	-6.76802	0.0437647	0.246657	FALSE	FALSE
428	1.49213	68	1	11	-6.76802	-0.104017	0.0866327	FALSE	FALSE
436	-1.51677	62	1	13	-4.08629	0.0177103	0.249946	FALSE	FALSE
436	-0.539357	62	1	13	-4.08629	-0.0794326	0.19333	FALSE	FALSE
436	0.50924	62	1	13	-4.08629	-0.12982	-0.00714652	FALSE	FALSE
436	1.54415	62	1	13	-4.08629	0.0223317	0.0486295	FALSE	FALSE
437	-0.930869	64	1	12	-0.472663	0.0172682	0.397943	FALSE	FALSE
437	-0.0301164	64	1	12	-0.472663	-0.0764234	0.467211	FALSE	FALSE
437	0.963723	64	1	12	-0.472663	-0.0202809	0.258556	FALSE	FALSE
441	-1.50034	65	1	13	-5.32424	-0.332012	0.601036	FALSE	FALSE
441	-0.580424	65	1	13	-5.32424	-0.528795	0.462909	FALSE	FALSE
441	1.64545	65	1	13	-5.32424	-0.196252	0.360149	FALSE	FALSE
443	-0.966461	71	0	15	0.455583	-0.104435	-0.0576238	FALSE	FALSE
443	-0.0410678	71	0	15	0.455583	0.00152723	-0.0794584	FALSE	FALSE
443	1.00753	71	0	15	0.455583	-0.0959284	0.105719	FALSE	FALSE
445	-1.03491	72	1	10	-9.49479	-0.0365249	0.294484	FALSE	FALSE
445	-0.0164271	72	1	10	-9.49479	-0.170228	0.267945	FALSE	FALSE
445	1.05133	72	1	10	-9.49479	0.0326837	0.313487	FALSE	FALSE
447	-0.019165	72	0	20	3.1529	-0.0218078	0.397857	FALSE	FALSE
447	1.02669	72	0	20	3.1529	-0.128073	0.739667	FALSE	FALSE
451	-0.99384	72	0	13	-0.162912	-0.163525	-0.105865	FALSE	FALSE
451	0.0355921	72	0	13	-0.162912	0.00218868	0.330256	FALSE	FALSE
451	0.95551	72	0	13	-0.162912	-0.235089	0.28972	FALSE	FALSE
453	-0.980151	65	0	13	-0.194143	-0.138143	0.148655	FALSE	FALSE
453	0.0273785	65	0	13	-0.194143	0.228242	0.427592	FALSE	FALSE
458	-1.00479	71	0	20	0.321365	-0.322784	0.552541	FALSE	FALSE
458	0.0492813	71	0	20	0.321365	-0.0972269	1.0468	FALSE	FALSE
458	0.952772	71	0	20	0.321365	-0.135016	0.349697	FALSE	FALSE
466	-0.468172	84	0	20	6.636	-0.0856813	-0.0321725	FALSE	FALSE
466	0.468172	84	0	20	6.636	0.263117	0.0349847	TRUE	FALSE
468	-1.57426	70	1	13	2.34506	-0.0799196	-0.0273374	FALSE	FALSE
468	-0.577687	70	1	13	2.34506	-0.0352441	-0.0129318	FALSE	FALSE
468	0.654346	70	1	13	2.34506	-0.0106434	0.0990059	FALSE	FALSE
468	1.49487	70	1	13	2.34506	-0.0518469	0.216259	FALSE	FALSE
476	-0.884326	68	1	15	-1.81448	-0.201474	0.0522374	FALSE	FALSE
476	-0.0930869	68	1	15	-1.81448	-0.0878144	0.148073	FALSE	FALSE
476	0.977413	68	1	15	-1.81448	0.139572	0.614292	FALSE	FALSE
478	-1.57153	63	1	12	2.53533	-0.0899946	0.182427	FALSE	FALSE
478	-0.462697	63	1	12	2.53533	-0.212156	-0.0615854	FALSE	FALSE
478	0.528405	63	1	12	2.53533	-0.105096	-0.058934	FALSE	FALSE
478	1.50856	63	1	12	2.53533	0.131278	0.271715	FALSE	FALSE
483	-1.4757	73	0	20	-6.01903	0.066963	0.150581	FALSE	FALSE
483	-0.536619	73	0	20	-6.01903	-0.0264491	0.0224084	FALSE	FALSE
483	0.553046	73	0	20	-6.01903	0.34983	0.0924602	TRUE	FALSE
483	1.46201	73	0	20	-6.01903	-0.123316	0.0331617	FALSE	FALSE
485	0.424367	66	0	18	2.17875	0.134602	0.450155	FALSE	FALSE
485	1.38535	66	0	18	2.17875	-0.0650804	0.439644	FALSE	FALSE
487	-0.506502	75	1	12	7.64051	0.0386962	0.130549	FALSE	FALSE
487	0.506502	75	1	12	7.64051	-0.263108	-0.270565	TRUE	FALSE
491	-1.44285	67	1	18	-4.01282	-0.0343755	0.106346	FALSE	FALSE
491	-0.520192	67	1	18	-4.01282	-0.0550176	0.134796	FALSE	FALSE
491	0.531143	67	1	18	-4.01282	-0.133727	-0.0172549	FALSE	FALSE
491	1.4319	67	1	18	-4.01282	-0.0659907	-0.0934437	FALSE	FALSE
495	-1.01574	72	1	13	-0.751155	-0.220776	0.310916	FALSE	FALSE
495	1.15264	72	1	13	-0.751155	-0.134357	0.128098	FALSE	FALSE
497	-0.635181	77	1	13	6.59373	0.214911	0.361579	TRUE	FALSE
497	0.635181	77	1	13	6.59373	-0.115374	-0.191254	FALSE	FALSE
509	-1.5551	78	1	11	-3.43288	-0.0368454	0.263711	FALSE	FALSE
509	-0.5859	78	1	11	-3.43288	0.131499	0.275211	FALSE	FALSE
509	0.673511	78	1	11	-3.43288	0.0163531	0.15	FALSE	FALSE
511	-1.47296	62	0	12	-4.89865	-0.297605	0.348242	TRUE	FALSE
511	-0.405202	62	0	12	-4.89865	-0.00652818	-0.0898576	FALSE	FALSE
511	1.87817	62	0	12	-4.89865	-0.222338	0.223947	FALSE	FALSE
530	-1.55236	68	0	13	-0.134413	-0.1046	-0.171954	FALSE	FALSE
530	-0.503765	68	0	13	-0.134413	0.0741829	0.121131	FALSE	FALSE
530	0.514716	68	0	13	-0.134413	-0.128947	0.0602613	FALSE	FALSE
530	1.54415	68	0	13	-0.134413	-0.0450618	0.00836015	FALSE	FALSE
531	-1.54415	63	0	17	4.61144	0.117038	0.141755	TRUE	FALSE
531	-0.550308	63	0	17	4.61144	-0.201963	0.167035	FALSE	FALSE
531	0.443532	63	0	17	4.61144	-0.161966	0.0519088	FALSE	FALSE
531	1.65092	63	0	17	4.61144	-0.0240355	0.388263	FALSE	FALSE
534	-1.6345	69	0	18	-5.22313	-0.0951418	0.409231	FALSE	FALSE
534	-0.599589	69	0	18	-5.22313	-0.0999117	0.179112	FALSE	FALSE
534	0.605065	69	0	18	-5.22313	-0.237716	0.227952	FALSE	FALSE
534	1.62902	69	0	18	-5.22313	-0.187512	0.0288129	FALSE	FALSE
537	-0.947296	69	1	18	1.97466	-0.049739	0.33707	FALSE	FALSE
537	-0.0301164	69	1	18	1.97466	-0.014727	0.227374	FALSE	FALSE
537	0.977413	69	1	18	1.97466	-0.0382838	0.0518785	FALSE	FALSE
544	-1.58795	71	0	16	0.558506	-0.265024	-0.136489	FALSE	FALSE
544	0.580424	71	0	16	0.558506	0.0570036	0.257797	FALSE	FALSE
544	1.40726	71	0	16	0.558506	-0.0981384	0.145544	FALSE	FALSE
551	-0.982888	78	1	12	-5.9253	0.138896	0.167455	TRUE	FALSE
551	-0.0246407	78	1	12	-5.9253	-0.181804	0.336558	FALSE	FALSE
551	1.00753	78	1	12	-5.9253	-0.539821	-0.36075	TRUE	TRUE
563	-0.490075	80	1	11	2.23018	-0.0431244	0.0631951	FALSE	FALSE
563	0.490075	80	1	11	2.23018	0.0395937	0.0707023	FALSE	FALSE
564	-1.52772	77	0	16	-4.51272	-0.105371	0.199755	FALSE	FALSE
564	1.4757	77	0	16	-4.51272	-0.186748	0.260801	FALSE	FALSE
567	-1.42642	76	1	10	-4.65702	0.091726	-0.233713	FALSE	TRUE
567	-0.4846	76	1	10	-4.65702	-0.0648245	0.242446	FALSE	FALSE
567	0.449008	76	1	10	-4.65702	0.00309823	0.140405	FALSE	FALSE
567	1.45927	76	1	10	-4.65702	-0.119114	-0.0283334	FALSE	FALSE
574	-1.50308	66	0	18	-3.98519	-0.143082	0.320694	FALSE	FALSE
574	1.4976	66	0	18	-3.98519	-0.480683	0.413293	TRUE	FALSE
576	-1.49213	67	0	15	-3.40893	-0.0858343	0.380585	FALSE	FALSE
576	0.481862	67	0	15	-3.40893	-0.09616	0.422342	FALSE	FALSE
576	1.52498	67	0	15	-3.40893	-0.0938813	0.579438	FALSE	FALSE
581	-1.24298	71	0	19	-5.62108	-0.179287	0.104939	FALSE	FALSE
581	-0.594114	71	0	19	-5.62108	-0.0130014	0.704975	FALSE	FALSE
581	0.399726	71	0	19	-5.62108	-0.100355	0.061452	FALSE	FALSE
581	1.43463	71	0	19	-5.62108	-0.0877771	0.222433	FALSE	FALSE
582	-1.5332	63	0	11	1.39856	-0.0247852	0.307706	FALSE	FALSE
582	-0.462697	63	0	11	1.39856	-0.0564529	-0.0943521	FALSE	FALSE
582	0.498289	63	0	11	1.39856	-0.0790892	0.080046	FALSE	FALSE
582	1.4976	63	0	11	1.39856	-0.238306	0.120752	FALSE	FALSE
587	-1.17728	72	0	20	-5.60638	-0.0809325	0.2609	FALSE	FALSE
587	-0.0465435	72	0	20	-5.60638	-0.140108	0.0123703	FALSE	FALSE
587	1.22656	72	0	20	-5.60638	-0.0937345	0.535684	FALSE	FALSE
622	-1.53046	69	1	18	3.59675	-0.070127	0.14002	FALSE	FALSE
622	-0.555784	69	1	18	3.59675	-0.00663602	0.20964	FALSE	FALSE
622	0.495551	69	1	18	3.59675	-0.104801	-0.12188	FALSE	FALSE
622	1.59069	69	1	18	3.59675	0.127133	0.246107	FALSE	FALSE
624	-1.08693	73	0	13	5.58838	0.0483348	0.229088	FALSE	FALSE
624	1.05681	73	0	13	5.58838	0.33665	0.444758	TRUE	FALSE
627	-1.54141	69	1	12	1.0327	-0.0952695	0.192013	FALSE	FALSE
627	-0.424367	69	1	12	1.0327	0.0473015	0.123387	FALSE	FALSE
627	0.511978	69	1	12	1.0327	-0.127776	0.133757	FALSE	FALSE
627	1.45654	69	1	12	1.0327	-0.097245	0.0941099	FALSE	FALSE
640	-0.479124	64	1	17	-2.87781	-0.24317	0.276879	FALSE	FALSE
640	0.479124	64	1	17	-2.87781	-0.205349	0.207899	FALSE	FALSE
645	-0.845996	62	1	12	11.3828	0.0937152	0.127875	FALSE	FALSE
645	0.845996	62	1	12	11.3828	0.0633074	0.00171002	FALSE	FALSE
648	-1.52772	70	1	18	-5.25076	-0.040458	0.251076	FALSE	FALSE
648	-0.531143	70	1	18	-5.25076	-0.263981	0.969664	FALSE	FALSE
648	0.572211	70	1	18	-5.25076	-0.20141	0.957791	FALSE	FALSE
648	1.48392	70	1	18	-5.25076	-0.23758	-0.0956514	FALSE	TRUE
650	-1.60164	66	0	12	-1.03413	-0.281927	0.0137679	FALSE	FALSE
650	-0.610541	66	0	12	-1.03413	-0.0625166	0.311251	FALSE	FALSE
650	0.468172	66	0	12	-1.03413	-0.0594269	0.228606	FALSE	FALSE
656	-1.03765	64	0	11	-0.960597	-0.145385	0.131704	FALSE	FALSE
656	0.0109514	64	0	11	-0.960597	-0.0675796	-0.145318	FALSE	FALSE
656	1.02669	64	0	11	-0.960597	-0.0443688	-0.00829465	FALSE	FALSE
663	-1.08966	65	1	14	-0.679463	-0.0613645	0.126377	FALSE	FALSE
663	-0.0383299	65	1	14	-0.679463	-0.306833	0.366807	FALSE	FALSE
663	1.13073	65	1	14	-0.679463	-0.0806039	0.0712667	FALSE	FALSE
668	-0.490075	78	0	11	-3.49348	0.0174445	0.0488184	FALSE	FALSE
668	0.490075	78	0	11	-3.49348	-0.0237938	0.00658106	FALSE	FALSE
676	-1.57153	70	1	13	-3.17004	-0.192412	0.23415	FALSE	FALSE
676	-0.613279	70	1	13	-3.17004	-0.119847	0.162628	FALSE	FALSE
676	0.706366	70	1	13	-3.17004	-0.036267	0.0724166	FALSE	FALSE
676	1.4757	70	1	13	-3.17004	-0.038421	0.196446	FALSE	FALSE
677	-1.02396	71	0	20	8.10739	-0.15405	-0.0451931	FALSE	FALSE
677	-0.0328542	71	0	20	8.10739	0.0578416	0.189376	FALSE	FALSE
696	-1.51403	66	0	16	-4.83987	-0.0805405	0.302749	FALSE	FALSE
696	-0.591376	66	0	16	-4.83987	-0.0157069	0.384307	FALSE	FALSE
696	0.514716	66	0	16	-4.83987	-0.108947	0.447339	FALSE	FALSE
696	1.59069	66	0	16	-4.83987	-0.498043	-0.0247509	TRUE	FALSE
700	-1.60438	75	1	13	-2.63793	-0.114735	-0.114861	FALSE	FALSE
700	-0.265572	75	1	13	-2.63793	-0.0582052	-0.00355766	FALSE	FALSE
700	1.42094	75	1	13	-2.63793	0.128801	-0.033798	FALSE	FALSE
707	-0.476386	83	0	12	-3.18286	-0.067289	-0.0103481	FALSE	FALSE
707	0.476386	83	0	12	-3.18286	-0.0932682	0.223727	FALSE	FALSE
709	-1.36619	67	0	16	-3.63043	-0.0284575	0.358382	FALSE	FALSE
709	1.31417	67	0	16	-3.63043	-0.287497	-0.0550615	FALSE	FALSE
714	-1.4976	67	1	17	-4.44016	-0.112819	0.28853	FALSE	FALSE
714	-0.539357	67	1	17	-4.44016	-0.409259	0.64535	FALSE	FALSE
714	0.511978	67	1	17	-4.44016	-0.333739	0.374356	FALSE	FALSE
714	1.52772	67	1	17	-4.44016	-0.214688	0.566089	FALSE	FALSE
715	-1.22108	71	1	18	-5.33899	-0.245529	0.178107	FALSE	FALSE
715	-0.607803	71	1	18	-5.33899	-0.0615049	0.326242	FALSE	FALSE
715	0.386037	71	1	18	-5.33899	-0.303008	0.155196	FALSE	FALSE
715	1.44011	71	1	18	-5.33899	-0.126887	0.0939788	FALSE	FALSE
738	-1.52772	62	0	17	-2.43752	-0.0380883	0.286847	FALSE	FALSE
738	-0.550308	62	0	17	-2.43752	0.160535	0.699616	FALSE	FALSE
738	0.506502	62	0	17	-2.43752	-0.0787196	-0.165546	FALSE	FALSE
738	1.57153	62	0	17	-2.43752	-0.137652	0.24627	FALSE	FALSE
749	-1.4976	74	0	19	0.927007	-0.228093	0.120548	FALSE	FALSE
749	-0.120465	74	0	19	0.927007	-0.0903342	0.316035	FALSE	FALSE
749	1.61807	74	0	19	0.927007	-0.0972309	0.297906	FALSE	FALSE
756	-1.4319	76	0	14	-3.65708	-0.449165	-0.413529	TRUE	TRUE
756	-0.528405	76	0	14	-3.65708	-0.20958	-0.0462047	FALSE	FALSE
756	0.539357	76	0	14	-3.65708	0.0275112	0.39272	FALSE	FALSE
756	1.42094	76	0	14	-3.65708	-0.0883676	0.0888377	FALSE	FALSE
760	-0.947296	66	0	17	0.45374	-0.132891	0.352636	FALSE	FALSE
760	-0.0301164	66	0	17	0.45374	-0.280385	0.0655495	FALSE	FALSE
760	0.980151	66	0	17	0.45374	-0.428894	0.456901	FALSE	FALSE
762	-1.14716	64	1	12	-5.33893	-0.0918656	0.406784	FALSE	FALSE
762	-0.019165	64	1	12	-5.33893	-0.470993	0.119112	FALSE	FALSE
762	1.16632	64	1	12	-5.33893	-0.119406	0.225945	FALSE	FALSE
763	0.054757	87	0	14	5.10493	-0.041098	-0.400599	FALSE	FALSE
763	0.960986	87	0	14	5.10493	0.0342738	-0.0430718	FALSE	FALSE
765	-0.525667	78	0	14	2.65481	-0.0517245	-0.0164565	FALSE	FALSE
765	0.525667	78	0	14	2.65481	-0.0467316	-0.188838	FALSE	FALSE
778	-0.0273785	72	0	13	7.2987	-0.0218524	0.3634	FALSE	FALSE
778	1.02943	72	0	13	7.2987	0.0388539	0.185703	FALSE	FALSE
781	0.0109514	76	1	16	-8.58133	-0.181821	0.1085	FALSE	FALSE
781	1.00479	76	1	16	-8.58133	-0.257086	0.0586496	FALSE	FALSE
784	-1.07871	81	0	20	6.57627	0.0047231	0.0807991	FALSE	FALSE
784	-0.120465	81	0	20	6.57627	0.0260566	0.0775657	FALSE	FALSE
784	1.19918	81	0	20	6.57627	0.0452472	0.0699514	FALSE	FALSE
789	-1.50034	72	0	15	1.34061	-0.271253	0.239592	FALSE	FALSE
789	-0.120465	72	0	15	1.34061	-0.114255	0.263746	FALSE	FALSE
789	1.62081	72	0	15	1.34061	-0.366887	0.0167542	FALSE	FALSE
791	-0.99384	74	0	18	0.499666	0.00307234	-0.00533634	FALSE	FALSE
791	-0.0520192	74	0	18	0.499666	-0.100019	0.0208774	FALSE	FALSE
791	1.04586	74	0	18	0.499666	0.11502	-0.0624445	FALSE	FALSE
797	-1.73854	67	0	15	-5.35544	0.144216	0.430394	FALSE	FALSE
797	1.73854	67	0	15	-5.35544	-0.123743	-0.0242897	FALSE	FALSE
798	-1.50308	64	1	16	-0.385387	-0.0682484	0.187086	FALSE	FALSE
798	-0.503765	64	1	16	-0.385387	-0.115687	0.0840806	FALSE	FALSE
798	0.511978	64	1	16	-0.385387	-0.189646	-0.0299921	FALSE	FALSE
798	1.49487	64	1	16	-0.385387	0.177788	0.373821	FALSE	FALSE
804	-1.60986	61	1	12	-1.18123	-0.147177	0.200369	FALSE	FALSE
804	-0.561259	61	1	12	-1.18123	0.0661695	0.157847	FALSE	FALSE
804	0.490075	61	1	12	-1.18123	-0.0950062	-0.0187473	FALSE	FALSE
804	1.68104	61	1	12	-1.18123	-0.0935597	0.337492	FALSE	FALSE
817	-1.42094	62	0	18	-2.3346	-0.30545	0.897015	FALSE	TRUE
817	-0.481862	62	0	18	-2.3346	-0.43403	0.657651	FALSE	FALSE
817	0.377823	62	0	18	-2.3346	-0.155911	0.235277	FALSE	FALSE
817	1.52498	62	0	18	-2.3346	-0.338167	0.594643	FALSE	FALSE
818	-1.60438	68	1	17	-4.85281	-0.206972	0.512099	FALSE	FALSE
818	-0.520192	68	1	17	-4.85281	-0.0604108	0.334462	FALSE	FALSE
818	0.465435	68	1	17	-4.85281	-0.20669	0.126799	FALSE	FALSE
818	1.6564	68	1	17	-4.85281	0.14776	0.296005	TRUE	FALSE
822	-0.936345	73	0	13	-0.899976	-0.0780844	-0.0991963	FALSE	FALSE
822	-0.0520192	73	0	13	-0.899976	-0.0887306	0.491562	FALSE	FALSE
822	0.988364	73	0	13	-0.899976	-0.0862019	0.166685	FALSE	FALSE
825	0.0766598	77	0	14	-2.12322	-0.126048	-0.0642045	FALSE	FALSE
825	1.11157	77	0	14	-2.12322	-0.160103	0.413446	FALSE	FALSE
829	-0.533881	68	1	13	3.81919	-0.129558	0.251011	FALSE	FALSE
829	0.511978	68	1	13	3.81919	0.165642	0.0436274	FALSE	FALSE
829	1.51403	68	1	13	3.81919	0.234008	0.517376	FALSE	FALSE
830	-1.55784	73	0	13	-8.686	-0.0880407	0.386429	FALSE	FALSE
830	0.566735	73	0	13	-8.686	-0.128862	0.0309198	FALSE	FALSE
830	1.4757	73	0	13	-8.686	-0.421763	0.193764	FALSE	FALSE
834	-1.50582	68	0	20	-3.9558	-0.217567	0.438126	FALSE	FALSE
834	-0.506502	68	0	20	-3.9558	-0.209856	0.439574	FALSE	FALSE
834	0.506502	68	0	20	-3.9558	-0.15666	0.726983	FALSE	FALSE
834	1.50582	68	0	20	-3.9558	-0.126947	0.777166	FALSE	FALSE
854	-1.11704	73	1	18	-6.4887	-0.155774	-0.0409047	FALSE	TRUE
854	0.0301164	73	1	18	-6.4887	-0.241818	0.401861	FALSE	FALSE
854	1.08419	73	1	18	-6.4887	-0.0465271	0.395907	FALSE	FALSE
860	-0.533881	72	1	17	6.79773	0.0189197	0.266858	FALSE	FALSE
860	0.533881	72	1	17	6.79773	0.0386714	0.0622384	FALSE	FALSE
864	-1.49487	67	1	16	-4.54309	-0.150235	-0.126393	FALSE	FALSE
864	-0.462697	67	1	16	-4.54309	-0.0539772	0.225919	FALSE	FALSE
864	1.42642	67	1	16	-4.54309	-0.16095	0.116261	FALSE	FALSE
868	-1.5551	64	0	17	0.30578	-0.0691823	0.310093	FALSE	FALSE
868	-0.421629	64	0	17	0.30578	0.0270315	0.275199	FALSE	FALSE
868	0.550308	64	0	17	0.30578	-0.128707	0.359373	FALSE	FALSE
868	1.42642	64	0	17	0.30578	0.00269136	0.126504	FALSE	FALSE
869	-1.13073	74	0	10	6.48905	0.100016	-0.168758	FALSE	FALSE
869	0.0355921	74	0	10	6.48905	-0.00221454	0.121199	FALSE	FALSE
869	1.0924	74	0	10	6.48905	-0.214184	0.0499068	TRUE	FALSE
894	-0.459959	72	0	18	-0.945965	-0.255422	0.261095	FALSE	FALSE
894	0.459959	72	0	18	-0.945965	-0.369503	0.169256	FALSE	FALSE
895	-0.933607	70	0	13	1.96005	-0.0683748	0.101208	FALSE	FALSE
895	0	70	0	13	1.96005	-0.00696183	-0.116859	FALSE	FALSE
895	0.936345	70	0	13	1.96005	-0.155151	0.0711146	FALSE	FALSE
899	-1.46201	65	1	13	-4.02656	0.0647178	0.0930199	FALSE	FALSE
899	-0.563997	65	1	13	-4.02656	-0.247699	0.0739139	FALSE	FALSE
899	0.501027	65	1	13	-4.02656	-0.268194	-0.0603145	FALSE	FALSE
899	1.52225	65	1	13	-4.02656	0.157015	-0.00231366	TRUE	FALSE
908	-1.50856	75	0	12	-2.80145	-0.237718	0.468574	FALSE	FALSE
908	-0.506502	75	0	12	-2.80145	-0.593656	0.696112	FALSE	FALSE
908	0.517454	75	0	12	-2.80145	-0.380751	0.827164	FALSE	FALSE
908	1.50034	75	0	12	-2.80145	-0.517213	0.568956	TRUE	FALSE
921	-1.62902	69	1	10	-4.36383	-0.25613	0.0670867	FALSE	FALSE
921	-0.421629	69	1	10	-4.36383	0.00328642	0.0746731	FALSE	FALSE
921	0.654346	69	1	10	-4.36383	0.138862	0.271621	FALSE	FALSE
921	1.3963	69	1	10	-4.36383	-0.179752	0.17373	FALSE	FALSE
924	-0.706366	74	1	17	-7.32869	0.0200116	-0.115416	FALSE	FALSE
924	0.706366	74	1	17	-7.32869	-0.0206793	0.36698	FALSE	FALSE
926	-0.991102	78	1	8	-1.14631	-0.00263483	0.241139	FALSE	FALSE
926	0.0109514	78	1	8	-1.14631	-0.263095	0.13431	FALSE	FALSE
930	-1.04312	73	1	14	-3.65622	0.0818688	0.0402978	FALSE	FALSE
930	0.0410678	73	1	14	-3.65622	0.218132	0.472646	FALSE	FALSE
930	1.00205	73	1	14	-3.65622	0.0757857	0.243079	FALSE	FALSE
931	-1.67009	68	1	14	-2.89066	-0.0996478	-0.085527	FALSE	FALSE
931	-0.566735	68	1	14	-2.89066	-0.161747	0.0485097	FALSE	FALSE
931	0.487337	68	1	14	-2.89066	-0.0646445	-0.0354332	FALSE	FALSE
931	1.74949	68	1	14	-2.89066	-0.013927	-0.0714369	FALSE	FALSE
937	-1.33881	71	0	15	1.75325	-0.209298	0.136551	FALSE	FALSE
937	-0.364134	71	0	15	1.75325	-0.234441	0.232336	FALSE	FALSE
937	1.70294	71	0	15	1.75325	-0.212618	0.140256	FALSE	FALSE
950	-1.62355	74	1	17	-5.38219	0.0313449	0.0253771	FALSE	TRUE
950	-0.544832	74	1	17	-5.38219	-0.092093	0.407693	FALSE	FALSE
950	0.531143	74	1	17	-5.38219	-0.0185688	0.702334	FALSE	FALSE
950	1.63723	74	1	17	-5.38219	-0.159185	0.396254	FALSE	FALSE
965	-1.5332	75	1	15	6.00278	-0.346625	0.239012	TRUE	FALSE
965	1.48392	75	1	15	6.00278	0.399597	-0.106805	TRUE	FALSE
966	-1.00479	67	0	15	1.13292	-0.257614	0.181363	FALSE	FALSE
966	-0.0136893	67	0	15	1.13292	-0.218758	0.573748	FALSE	FALSE
966	1.01848	67	0	15	1.13292	-0.15194	0.330126	FALSE	FALSE
967	-0.498289	69	1	13	0.162368	-0.14605	0.409772	FALSE	FALSE
967	0.498289	69	1	13	0.162368	-0.200139	0.378133	FALSE	FALSE
975	-1.52225	73	0	13	-0.575558	-0.347775	-0.142506	FALSE	FALSE
975	-0.550308	73	0	13	-0.575558	-0.507984	-0.0724895	FALSE	FALSE
975	0.550308	73	0	13	-0.575558	-0.232827	-0.0936222	FALSE	FALSE
975	1.52498	73	0	13	-0.575558	-0.347419	-0.546682	FALSE	TRUE

## Sheet: Supp Fig. 2 A,B,C
Disease_stage	diagnosis_group	Biomarker_group	Conversion_group
-5.6781	CN	NA	stable
3.83942	DAT	A+T+	DAT
-4.13226	CN	NA	stable
-7.44806	SCD	A-T-	stable
-4.96945	SCD	A-T-	stable
-3.01104	SCD	A-T-	stable
-3.8648	CN	A-T-	stable
-2.84922	SCD	NA	stable
13.3431	DAT	A+T+	DAT						Figure 2A	Pairwise Comparisons (Holm corrected)
4.05541	SCD	A+T-	conv							CN	DAT	MCI
-0.872459	SCD	NA	stable						DAT	3.25835e-49
2.54996	MCI	A+T+	stable						MCI	4.29899e-24	8.57865e-16
13.344	MCI	A-T-	conv						SCD	0.000244308	1.56552e-41	1.61187e-15
9.08341	MCI	A+T+	conv
2.36074	SCD	NA	stable
-5.19094	CN	A-T-	stable						Figure 2B	Pairwise Comparisons (Holm corrected)
-9.02512	CN	A-T-	stable							A-T-	A+T-
0.673391	SCD	NA	stable						A+T-	3.11048e-06
-7.56393	CN	A-T-	stable						A+T+	7.27457e-29	9.3502e-11
3.1529	SCD	A+T+	conv
3.84769	SCD	NA	NA						Figure 2C	Pairwise Comparisons (Holm corrected)
8.28935	MCI	A+T+	conv							conv	DAT
2.03534	SCD	NA	stable						DAT	1.06946e-10
-7.44631	SCD	NA	stable						stable	6.17556e-16	9.3502e-11
-5.33893	CN	NA	stable
-3.11212	SCD	NA	stable
-0.351331	MCI	NA	stable
-6.46018	CN	NA	stable
-2.22799	CN	NA	stable
-4.04221	CN	A-T-	stable
-6.59243	MCI	NA	stable
-4.5541	SCD	NA	stable
-2.37331	MCI	NA	stable
-1.53694	SCD	A-T-	stable
-3.01098	SCD	NA	stable
-3.84824	CN	A+T-	stable
-5.50156	SCD	A-T-	stable
7.53759	DAT	A+T+	DAT
-3.58723	CN	NA	stable
-2.77488	CN	NA	stable
-3.67362	CN	NA	stable
10.7937	MCI	A+T+	NA
6.45868	SCD	NA	stable
-3.31702	CN	NA	stable
-4.40798	SCD	A-T-	stable
-7.80012	CN	NA	stable
-1.69677	CN	NA	stable
2.49023	SCD	NA	stable
-7.858	CN	NA	stable
1.97653	SCD	NA	stable
0.795585	SCD	NA	conv
-4.01282	SCD	A-T-	stable
-5.72394	MCI	A-T-	stable
-8.5243	CN	NA	stable
0.548388	MCI	NA	stable
-4.30586	SCD	NA	stable
-10.3054	CN	A-T-	stable
-0.0738208	SCD	NA	stable
1.16317	SCD	A-T-	stable
-3.71777	SCD	NA	NA
4.55804	MCI	NA	stable
12.5583	MCI	A+T+	stable
7.32809	MCI	A+T+	conv
-10.8807	CN	NA	stable
-2.16915	MCI	A-T-	stable
5.3521	SCD	A+T+	conv
-7.75779	SCD	A-T-	stable
1.31024	CN	NA	NA
-2.01018	SCD	A+T-	stable
2.03448	SCD	A+T-	conv
-1.91836	SCD	NA	stable
3.95151	SCD	A+T-	stable
-10.2778	MCI	A-T-	stable
7.22234	CN	NA	stable
-2.3346	SCD	NA	stable
-0.855921	CN	A-T-	stable
-5.9574	CN	NA	stable
-2.97978	SCD	NA	stable
-1.97898	SCD	NA	stable
-5.70749	SCD	NA	stable
9.45016	MCI	A-T-	stable
-2.77485	SCD	NA	stable
-4.09826	CN	A-T-	stable
1.01794	CN	NA	NA
0.791009	SCD	NA	stable
-5.25076	SCD	NA	stable
-0.0894394	SCD	A-T-	stable
0.545563	SCD	NA	stable
-5.72394	SCD	NA	stable
4.34771	MCI	NA	stable
0.176138	SCD	A-T-	conv
0.899433	SCD	NA	stable
-4.74709	SCD	NA	stable
7.1065	MCI	NA	stable
-2.24275	SCD	NA	stable
0.926117	SCD	A-T-	stable
-1.96428	SCD	A-T-	stable
-4.83812	CN	NA	stable
-5.04387	CN	NA	stable
4.82368	MCI	A+T-	stable
-8.686	CN	A-T-	stable
-1.92195	SCD	A-T-	stable
-7.17794	CN	A+T-	stable
-3.66077	CN	NA	stable
1.22385	SCD	A-T-	stable
6.99168	MCI	NA	conv
-1.28142	MCI	A+T-	stable
7.5055	DAT	NA	DAT
-5.37013	CN	NA	stable
-3.63968	CN	A-T-	stable
-3.96505	CN	A-T-	stable
4.79245	MCI	NA	stable
3.52785	MCI	NA	NA
-4.01457	CN	A-T-	stable
-2.61398	CN	A-T-	stable
-2.33285	CN	NA	stable
12.8707	DAT	A+T+	DAT
1.69807	SCD	A+T-	stable
-2.12325	SCD	A+T-	stable
-1.69772	CN	A+T+	stable
-2.08092	CN	A-T-	stable
-1.88522	SCD	NA	conv
7.15433	DAT	A+T+	DAT
-3.45397	SCD	A-T-	stable
13.3587	DAT	A+T+	DAT
-2.44395	SCD	NA	NA
-4.69009	CN	A-T-	stable
-1.40183	CN	A-T-	stable
0.585162	SCD	A-T-	stable
-9.12629	CN	NA	stable
2.48848	MCI	A+T+	stable
4.4956	SCD	A+T-	stable
3.90558	SCD	NA	NA
-2.56808	SCD	A-T-	stable
2.6199	CN	A-T-	NA
-4.08722	CN	A-T-	stable
-10.3348	SCD	NA	stable
-0.605928	CN	A-T-	stable
7.67086	DAT	A+T+	DAT
4.67483	MCI	NA	stable
-3.28579	SCD	NA	stable
-4.10099	CN	NA	stable
-1.47801	SCD	NA	NA
4.5554	MCI	NA	stable
-0.691425	MCI	A+T-	stable
-2.74359	CN	NA	stable
-5.26543	SCD	A-T-	stable
-9.64001	SCD	NA	stable
-6.33884	CN	A-T-	stable
-2.42187	CN	NA	stable
4.07376	DAT	NA	DAT
-0.0608781	CN	A-T-	NA
-0.165707	SCD	NA	stable
-3.88042	SCD	A-T-	stable
-4.73329	CN	NA	stable
7.83167	MCI	A+T+	stable
5.76754	MCI	NA	conv
-3.70028	SCD	A+T-	stable
-5.47306	CN	A+T-	stable
-2.78958	SCD	NA	stable
-1.62517	SCD	NA	stable
7.2251	DAT	NA	DAT
-4.94095	MCI	A-T-	stable
-5.90046	SCD	A-T-	stable
4.05452	SCD	NA	conv
-2.93658	SCD	NA	stable
-3.62956	CN	NA	stable
-6.35624	MCI	NA	stable
-0.839384	MCI	NA	stable
-0.943261	SCD	NA	stable
-9.52424	SCD	NA	stable
-1.71331	CN	NA	stable
-4.01368	CN	A-T-	stable
2.27064	CN	A+T-	NA
-4.04221	CN	NA	stable
4.74735	SCD	A-T-	stable
-0.310009	MCI	NA	stable
-5.72219	CN	NA	stable
6.25093	CN	NA	stable
-4.39783	SCD	NA	stable
-4.17634	SCD	NA	stable
-4.45486	CN	NA	stable
7.53489	MCI	NA	stable
3.64458	MCI	A+T+	stable
5.59108	MCI	A+T+	conv
0.95732	SCD	A-T-	stable
0.958273	SCD	A+T+	stable
-9.89274	CN	NA	stable
6.39892	SCD	A+T+	conv
-2.9807	CN	A+T-	stable
0.587895	CN	A-T-	stable
4.7879	SCD	A-T-	stable
-2.65628	SCD	NA	NA
-7.85889	CN	NA	stable
0.178044	CN	NA	NA
-3.35751	CN	NA	stable
-5.26546	SCD	NA	stable
1.31392	SCD	A+T+	stable
-1.62428	SCD	NA	stable
6.01747	MCI	A+T+	conv
-2.78958	CN	NA	stable
6.71144	DAT	A+T+	DAT
-5.70381	SCD	NA	stable
1.85796	SCD	NA	conv
-3.18753	CN	NA	stable
0.601699	SCD	A-T-	stable
1.63923	SCD	NA	stable
-5.78008	CN	NA	stable
11.0455	DAT	A+T+	DAT
-1.50565	MCI	A-T-	stable
-1.92195	SCD	A-T-	stable
-0.117076	SCD	NA	NA
12.7549	DAT	NA	DAT
-6.04483	CN	NA	stable
9.15688	MCI	NA	stable
-4.01095	SCD	NA	stable
2.2256	CN	A+T-	NA
0.767149	SCD	A+T+	stable
-2.00929	SCD	A-T-	stable
-4.97129	CN	A-T-	stable
-6.76802	SCD	A-T-	stable
3.05363	SCD	NA	conv
9.07145	DAT	A+T+	DAT
3.40655	CN	NA	NA
-4.08629	CN	A-T-	stable
-0.472663	SCD	A+T-	stable
-5.32424	SCD	A-T-	stable
0.455583	MCI	A+T-	stable
-9.49479	CN	A-T-	stable
3.1529	SCD	A+T-	stable
-2.14074	SCD	NA	NA
-4.02558	SCD	NA	stable
-0.162912	SCD	A-T-	conv
-0.194143	SCD	A-T-	stable
2.87438	CN	NA	stable
-5.23687	CN	NA	stable
0.321365	SCD	A+T+	stable
-6.88386	MCI	NA	stable
1.03174	SCD	NA	stable
6.636	MCI	A+T+	conv
-3.56799	CN	NA	stable
2.34506	DAT	A-T-	DAT
-1.63986	CN	NA	stable
-1.81448	SCD	A-T-	stable
2.53533	SCD	A-T-	conv
-1.9348	CN	NA	stable
3.91015	MCI	NA	conv
-6.01903	CN	A-T-	stable
-2.09568	CN	A-T-	NA
2.17875	SCD	A+T-	stable
7.64051	DAT	A+T-	DAT
-1.03238	SCD	NA	stable
-4.01282	CN	A-T-	stable
-11.116	MCI	NA	stable
7.10754	DAT	NA	DAT
-0.751155	CN	A-T-	stable
6.59373	MCI	A+T+	stable
-4.02656	SCD	NA	stable
-3.46602	CN	NA	stable
6.00005	SCD	NA	stable
1.48768	SCD	NA	stable
-3.24533	CN	NA	stable
-3.43288	SCD	A-T-	stable
-4.89865	SCD	A-T-	stable
-6.29841	CN	NA	stable
-10.2631	SCD	NA	stable
-5.44096	MCI	A-T-	stable
-2.78958	CN	NA	stable
10.0116	MCI	NA	stable
-4.86751	CN	NA	stable
13.0977	DAT	A+T+	DAT
-2.3172	SCD	NA	stable
-2.97791	SCD	NA	stable
-6.04747	SCD	NA	stable
-0.134413	MCI	A+T-	stable
4.61144	MCI	A-T-	stable
-6.97568	CN	NA	stable
-1.1353	SCD	NA	stable
-5.22313	CN	A-T-	stable
-3.54035	CN	NA	stable
1.97466	MCI	A-T-	stable
-4.01282	SCD	NA	stable
-3.61205	SCD	NA	stable
-4.71859	CN	NA	stable
0.558506	CN	A-T-	conv
-4.91159	SCD	NA	stable
-5.9253	CN	A-T-	stable
-5.62108	SCD	NA	stable
-0.218066	SCD	NA	conv
-0.14367	CN	NA	stable
3.80453	SCD	NA	stable
14.5057	DAT	NA	DAT
2.23018	MCI	A-T-	stable
-4.51272	CN	A+T-	stable
-4.65702	SCD	A-T-	stable
12.3846	DAT	A+T-	DAT
-2.16371	MCI	NA	stable
-3.98519	SCD	A-T-	stable
-3.40893	SCD	A-T-	stable
19.1385	DAT	NA	DAT
-4.88036	CN	NA	NA
1.38835	SCD	NA	conv
8.53839	DAT	NA	DAT
-5.62108	SCD	A-T-	stable
1.39856	CN	A+T-	conv
3.48008	SCD	NA	stable
-5.60638	SCD	A-T-	stable
-4.46955	CN	NA	stable
0.365511	CN	NA	NA
-4.07068	MCI	NA	stable
-12.4569	CN	NA	stable
-1.72527	SCD	NA	stable
14.5985	MCI	NA	stable
-0.503867	CN	A-T-	stable
-3.88131	SCD	NA	stable
8.40976	DAT	NA	DAT
4.24749	CN	NA	stable
-8.96459	SCD	NA	stable
-5.21944	SCD	NA	stable
-0.899976	MCI	A-T-	stable
-4.7498	CN	NA	stable
-6.96013	SCD	A+T-	stable
-3.17283	SCD	NA	stable
3.59675	CN	A+T-	stable
-0.16205	CN	NA	stable
5.58838	DAT	A+T+	DAT
1.0327	SCD	A+T-	stable
-1.9633	CN	NA	stable
-4.86557	MCI	NA	stable
13.2723	DAT	NA	DAT
-3.68742	CN	NA	stable
-3.3465	SCD	NA	stable
-0.75395	SCD	NA	stable
-5.26546	SCD	NA	stable
-2.47982	SCD	NA	stable
-2.87781	SCD	A-T-	stable
-1.72257	SCD	A+T+	stable
-6.00338	SCD	NA	stable
11.3828	MCI	A+T+	stable
-5.25076	SCD	A+T-	stable
-1.03413	CN	A-T-	stable
8.56873	DAT	A+T-	DAT
-2.34472	CN	NA	stable
-0.960597	MCI	A-T-	stable
-3.21505	SCD	NA	stable
-3.21873	CN	NA	stable
-1.22713	MCI	A-T-	stable
1.16317	CN	NA	stable
-0.679463	CN	A-T-	stable
-0.118828	CN	NA	stable
14.7888	DAT	NA	DAT
-3.49348	MCI	A+T-	stable
6.7095	MCI	A+T-	stable
-1.07653	SCD	NA	stable
-11.1013	SCD	A-T-	stable
-3.17004	CN	A-T-	stable
8.10739	MCI	A+T+	conv
-2.87956	CN	NA	stable
-0.696953	SCD	NA	stable
6.89976	CN	NA	NA
0.528136	SCD	NA	stable
-0.458893	SCD	A+T-	stable
7.13604	MCI	NA	stable
0.279096	CN	NA	NA
-4.83987	CN	A-T-	stable
-6.91509	CN	NA	stable
-2.63793	MCI	A-T-	stable
1.25235	SCD	NA	stable
-4.48425	SCD	NA	stable
-3.1305	SCD	NA	stable
-8.90756	MCI	NA	stable
-3.18286	SCD	A+T-	stable
-3.63043	SCD	A-T-	stable
-6.10545	CN	NA	stable
-4.44016	CN	A-T-	stable
-5.33899	SCD	A-T-	stable
-0.723518	SCD	NA	stable
9.67344	DAT	A+T-	DAT
10.2212	DAT	NA	DAT
-8.56663	MCI	NA	stable
-6.25427	CN	NA	stable
0.335169	CN	NA	stable
2.69712	SCD	NA	conv
-2.43752	SCD	A-T-	stable
-0.42947	SCD	A-T-	NA
2.28625	SCD	A+T-	stable
4.82097	SCD	NA	NA
0.927007	SCD	A-T-	stable
4.25022	MCI	NA	NA
-4.77839	CN	NA	conv
-1.38898	SCD	NA	stable
0.0612872	MCI	NA	stable
-1.9744	SCD	NA	conv
-3.65708	SCD	A-T-	stable
1.53357	CN	NA	conv
0.45374	SCD	A-T-	stable
-5.94184	CN	NA	stable
-5.33893	CN	A-T-	stable
5.10493	DAT	A+T+	DAT
-1.22713	SCD	A-T-	stable
2.65481	MCI	A+T+	stable
-3.29045	SCD	NA	stable
-1.41837	CN	NA	stable
-5.26721	CN	NA	stable
-3.21692	CN	NA	stable
-4.26275	CN	NA	NA
7.2987	MCI	A-T-	stable
0.588848	SCD	NA	stable
3.46628	CN	NA	stable
-8.58133	SCD	A-T-	stable
6.57627	MCI	A+T+	stable
3.31472	SCD	NA	conv
1.34061	SCD	A+T-	stable
0.499666	MCI	A+T-	stable
-6.01169	CN	NA	stable
-4.01089	SCD	NA	stable
-2.77488	CN	NA	stable
16.545	DAT	A+T+	DAT
-5.35544	SCD	A-T-	stable
-0.385387	SCD	A-T-	stable
-3.21692	CN	NA	stable
4.92574	DAT	NA	DAT
-1.18123	CN	A-T-	stable
4.20248	MCI	NA	conv
-4.85088	SCD	NA	NA
-3.23063	SCD	NA	stable
-8.72833	CN	NA	stable
-2.3346	CN	A-T-	stable
-4.85281	SCD	A-T-	stable
4.58749	MCI	A+T+	conv
-0.899976	SCD	A-T-	stable
-2.12322	SCD	A+T-	conv
-2.87781	CN	NA	stable
3.81919	SCD	A+T-	conv
-8.686	CN	A-T-	stable
-3.36485	CN	NA	stable
-3.35009	SCD	NA	stable
-3.9558	SCD	A-T-	stable
0.690881	CN	NA	NA
-8.77239	SCD	NA	stable
-9.96628	CN	NA	stable
-6.4887	CN	A+T-	stable
-5.35089	CN	NA	stable
0.766167	CN	NA	NA
6.79773	SCD	A+T+	conv
1.90121	SCD	NA	conv
-8.539	SCD	NA	stable
-4.54309	CN	A-T-	stable
-3.76188	CN	NA	stable
0.30578	CN	A-T-	stable
6.48905	MCI	A+T-	stable
0.927007	SCD	NA	NA
6.97523	MCI	NA	stable
0.514332	CN	NA	NA
-2.47985	SCD	NA	stable
-1.1674	CN	A-T-	NA
8.54949	MCI	NA	conv
-0.945965	SCD	A+T-	stable
1.96005	SCD	A-T-	stable
-4.02656	CN	A-T-	stable
-2.80145	SCD	A+T-	stable
-3.09921	SCD	NA	stable
-1.37604	SCD	NA	stable
-1.55164	SCD	NA	stable
-6.07606	SCD	NA	conv
1.87453	MCI	A+T+	stable
-9.09681	SCD	NA	stable
-7.04738	SCD	NA	stable
-4.36383	CN	A-T-	stable
-5.9878	SCD	NA	stable
-7.32869	MCI	A-T-	stable
-1.14631	SCD	A-T-	conv
-4.92628	CN	NA	stable
-3.65622	SCD	A-T-	stable
-2.89066	CN	A-T-	stable
-4.10105	CN	NA	stable
1.75325	SCD	A-T-	conv
-7.05017	SCD	A-T-	stable
-2.78958	CN	NA	stable
-2.72889	CN	NA	stable
3.98003	SCD	NA	stable
-3.06798	MCI	A-T-	stable
0.631088	SCD	NA	stable
9.09629	MCI	NA	stable
-5.38219	SCD	A-T-	stable
-9.0969	CN	NA	stable
-6.68161	CN	NA	stable
6.00278	MCI	A+T+	conv
1.13292	CN	A-T-	stable
0.162368	SCD	A-T-	stable
-1.48733	CN	NA	NA
-0.885344	SCD	NA	stable
-0.575558	SCD	A+T-	conv

## Sheet: Supp Fig. 3
Disease_stage_raw	Abeta42_40_ratio	ptau181	HC_vol	ENT_vol	ADAS_Cog_13	Pacc5
-0.132527	-0.042063	64.7	-2.49246	14.7917	4.33333	0.6
7.00466	-0.0630975	59.727	1467.89	1624.99	10.6667	0.97
8.62675	-0.044748	160.87	443.245	1522.68	18	2.27
-2.07903	-0.117943	32.4	716.363	-216.646	4.33333	-0.31
-3.05229	-0.110363	53.3	-457.322	694.243	3.66667	-0.21
1.16514	-0.0600716	47.698	-75.1752	-356.069	8.33333	0.38
0.516309	-0.0706736	63.3	268.769	-452.745	9.66667	1.49
8.62675	-0.037225	138.59	952.454	-889.741	19.3333	2.33
-2.40345	-0.120081	29.5	364.027	-322.024	7	-0.11
-0.132527	-0.051817	40.261	194.153	-175.199	3.33333	-0.01
11.2221	-0.0383014	55.677	465.619	-231.928	31.3333	2.71
18.3593	-0.038267	101	854.774	-224.511	37	3.65
7.00466	-0.0586684	92.45	854.392	1219.69	11	1.23
0.516309	-0.0729306	62.204	-159.204	193.597	3	0.42
7.00466	-0.0469085	69.902	694.339	572.232	20	1.61
11.2221	-0.0658868	65.741	1075.96	-294.729	28.3333	3.78
-0.132527	-0.0761429	51.682	-501.937	-676.784	6	-0.41
4.73374	-0.0583611	90.36	-398.422	-13.8552	8.66667	1.04
-7.26972	-0.115981	52.4	-185.488	198.223	6.33333	-0.61
-2.40345	-0.072874	27.505	-895.73	140.218	7	-0.2
1.16514	-0.0638071	58.12	774.132	676.61	4.33333	-0.09
-1.75462	-0.0564763	60.869	375.861	297.04	2.33333	-0.78
13.1686	-0.0670548	54.925	1239.85	785.044	35.6667	4.95
10.5733	-0.0448448	132.27	1831.48	933.106	26.3333	2.31
12.1953	-0.0559309	80.154	1310.89	260.156	31.6667	3.6
-1.4302	-0.0900403	55.4	1488.58	668.425	4	0.71
0.516309	-0.0682556	32.9	34.3579	363.722	13.3333	0.61
-4.02554	-0.110631	23.694	177.104	-416.844	4.33333	-0.84
6.03141	-0.0714716	56.732	1785.06	907.712	16	1.07
0.191891	-0.095158	33.7	520.368	-369.292	10.6667	0.31
-7.26972	-0.109015	47.811	-983.902	-689.687	7.33333	0.17
-6.29646	-0.150737	48.7	-546.202	-881.893	9	-0.08
-3.05229	-0.127758	46.9	-253.073	-37.6782	11.3333	-0.44
9.60001	-0.0518546	83.591	694.269	-534.844	27.6667	3.51
-3.3767	-0.065985	63.9	-548.704	129.355	4	0.29
-7.26972	-0.109802	51.504	30.5898	63.252	4.66667	-0.52
1.48956	-0.0696216	46.72	1476.13	-1143.39	6	1.15
1.81398	-0.0395666	117.31	505.075	-875.133	7.33333	0.86
-4.99879	-0.0673182	51.147	-1363.64	-1176.28	8.66667	0.15
-2.72787	-0.0588625	50.803	-1035.58	-528.815	9.66667	-0.26
0.516309	-0.0762807	55.4	-816.156	416.827	5.66667	0.54
-6.62088	-0.104529	55.9	-863.679	-74.1019	7.66667	-0.26
11.5465	-0.0664677	104.96	1046.11	1501.42	30	4.38
-5.64763	-0.115518	53.584	-647.935	195.432	0.666667	-0.83
0.191891	-0.106573	55.019	680.361	619.734	8	0.47
-2.40345	-0.0403491	77.4	1099.14	162.989	3.66667	-0.76
-7.26972	-0.0605213	73.4	-1025.7	-224.003	2.66667	-0.84
-7.26972	-0.0955661	38.5	-327.575	-37.1352	4	-1
0.191891	-0.0956965	42.75	395.388	362.831	3	-0.61
7.32908	-0.0554059	68.4	1455.06	711.014	11	1.41
11.5465	-0.0379408	80.9	2427.25	1819.8	25.3333	3.85
1.48956	-0.0537673	148	-101.483	-38.1786	11.3333	0.53
11.2221	-0.0472444	42.8	365.803	685.231	30	3.53
7.00466	-0.0434265	146.88	817.92	-940.612	14.6667	1.15
9.92443	-0.0330453	66.059	1570.28	1254.17	20	3.02
4.73374	-0.0467327	73.411	404.469	1090.16	7.33333	0.64
2.78723	-0.058789	89.9	-848.758	710.585	5.33333	-0.17
3.11165	-0.0691707	62.885	42.6823	63.9359	11	1.64
11.2221	-0.0493409	62.286	225.021	1078.04	29.3333	3.83
11.2221	-0.0535521	60.4	1523.02	303.906	35.3333	1.84
-7.26972	-0.0894303	30.4	-461.441	-611.061	5.66667	-0.41
1.81398	-0.0769737	55.721	98.6659	88.2788	7.66667	-0.21
-7.26972	-0.057938	83.81	-1630.96	-71.0492	7	-0.74
6.03141	-0.0337918	103.96	808.619	-195.809	12.6667	1.25
-2.40345	-0.0828419	38.6	-285.491	151.17	2	-0.09
-1.10578	-0.0793006	31.1	455.423	673.719	2.33333	-0.07
8.62675	-0.0452008	84.4	3062.59	1655.59	21	2.83
-1.4302	-0.0321549	71.4	-1365.4	-2297.52	12.6667	0.34
1.16514	-0.0725319	51.494	-368.082	256.956	3.33333	0.27
0.191891	-0.0626339	72.3	326.251	145.78	7.66667	0.11
10.5733	-0.053982	107.21	1249.48	-3.1022	23.6667	3.86
-6.9453	-0.113033	49.543	-1727.36	-383.239	4.33333	-0.26
-6.9453	-0.100146	61.5	-832.24	-1173.63	6	0.36
6.68025	-0.0426499	90.284	1718.12	148.109	7.66667	0.86
7.97792	-0.0527617	185	1450.04	1360.36	15	0.62
4.0849	-0.0448197	91.868	1022.65	650.381	10.3333	1.3
3.43607	-0.0463644	63.788	356.349	-8.3831	7.33333	-0.28
-7.26972	-0.113588	56.2	-129.977	251.307	4	-0.83
5.38258	-0.0469782	68.821	-525.939	860.491	16.6667	0.57
-6.62088	-0.10196	22	-137.704	-562.452	4	0.19
7.32908	-0.0469475	75.982	1870.46	934.241	21	1.82
-2.72787	-0.108335	26.961	-745.329	150.634	4	0.69
6.35583	-0.0635635	58.096	1869.33	1241.16	11.6667	0.68
12.5198	-0.0508721	70.2	2235.34	1639.28	28.6667	5.13
-3.3767	-0.120132	22.2	432.873	831.139	3.33333	-0.41
4.0849	-0.0660241	59.679	754.109	471.197	5	0.51
-2.07903	-0.102827	42	-483.261	-588.107	11.3333	0.53
-5.32321	-0.0918994	55.7	-331.053	-471.137	9.33333	-0.02
2.1384	-0.0682735	109.17	-278.223	-114.097	6	0.1
-1.75462	-0.095048	63.6	-1466.17	-310.287	6.66667	0.45
-0.132527	-0.05966	76.82	106.2	589.848	2.66667	0.27
-1.75462	-0.0670915	94.505	-743.272	-1782.12	6.66667	0.11
7.6535	-0.0486171	59.38	1629.79	664.935	23	2.47
-0.456944	-0.066911	39.244	-357.506	-90.5905	6	0.81
-0.781362	-0.0458108	95.6	-1953.57	-992.812	11	1.67
0.516309	-0.0676589	49.391	1096.99	-400.324	13	0.41
-7.26972	-0.115505	34.8	-616.607	-198.689	9.66667	-0.35
-7.26972	-0.108676	47.033	-268.971	-430.639	4.66667	0.46
11.2221	-0.0287237	124.15	2156.8	440.267	27.6667	4.69
1.16514	-0.0470556	53.5	560.126	-1296.11	11.6667	1.42
6.35583	-0.0441114	109	1239.84	840.062	15.6667	1.98
7.6535	-0.0315637	58.196	-295.822	-852.45	16	3.08
-7.26972	-0.0862986	49.3	-1354.63	593.036	9	0.14
-4.02554	-0.0805958	44.1	-1073.43	109.095	6.66667	0.47
-6.9453	-0.0970348	47.9	-1474.22	-55.7398	3.33333	0.28
-7.26972	-0.10784	45.5	-2076.59	-820.594	4.33333	-1.26
1.48956	-0.0537391	98.567	144.315	1021.32	2	0.11
-0.781362	-0.0747175	33.568	-903.667	216.754	3.33333	0.28
2.78723	-0.0567627	50.797	659.313	743.776	6.66667	0.51
-1.4302	-0.100902	29.566	12.7058	352.87	4	-0.43
11.8709	-0.0396048	84.587	2566.35	2057.14	29.6667	3.37
3.11165	-0.04714	55.3	259.58	313.303	6	-0.28
0.191891	-0.101055	57.9	929.01	425.511	4	-0.26
-1.75462	-0.0597002	67.969	-244.345	-1989.41	10	-0.32
-0.781362	-0.0894362	48.957	-851.898	-180.888	9	0.29
9.27559	-0.0389691	108	1079.07	607.757	22.6667	1.8
3.76049	-0.0640561	71.7	916.687	1264.87	11	0.99
-6.9453	-0.0615707	65.371	-1766.38	-890.863	3.33333	-1.38
1.81398	-0.0569335	45.6	-236.905	34.7974	8	0.33
18.0349	-0.0286509	126.8	1925.72	637.98	35.6667	4.3
-6.62088	-0.0968097	40.2	-2061.06	-837.489	4	-0.35
1.48956	-0.0722331	46.93	247.323	424.058	5.33333	0.27
15.1151	-0.036897	98.9	809.376	998.707	41	4.85
-3.05229	-0.0529078	68.808	-1150.3	-459.868	6.33333	-0.39
1.48956	-0.072101	59	-110.04	-319.944	6.33333	0.4
-2.72787	-0.0810396	38.5	-1162.85	-484.81	1	-0.46
6.35583	-0.0461849	68.552	2159.41	2013.36	15	0.51
-7.26972	-0.0990926	43	1243.81	184.568	2.33333	-0.48
1.16514	-0.0683458	48.818	347.393	-185.118	10.3333	0.43
7.97792	-0.0595547	89.235	536.745	1056.13	17.3333	3.14
8.62675	-0.0497205	95.766	754.2	-240.462	32	2.1
-2.40345	-0.0726671	39.567	435.729	-2.86736	7	0.3
12.1953	-0.0507119	102.49	3086.38	1808.11	35.3333	4.28
2.78723	-0.0564021	62.6	154.27	339.757	11.3333	-0.19
-5.32321	-0.118474	47.5	-1963.35	-869.056	1.33333	-0.32
3.76049	-0.0503511	91.032	147.195	-224.64	5.66667	0.2
9.60001	-0.0756884	75.006	1660.6	475.883	21.3333	2.72
15.4395	-0.0326755	87.788	1201.29	682.804	43	7.19
9.92443	-0.0439354	101.15	3455.69	546.893	16.6667	2.59
-6.29646	-0.107533	44.787	-1364.98	-830.981	9	0.29
11.8709	-0.0443112	86.488	1101.72	423.113	34	3.14
-4.34996	-0.121684	30.1	-492.607	-392.388	4	0.12
12.1953	-0.0446801	116.31	1697.62	532.838	35.6667	4.06
-2.07903	-0.0621673	86.14	-1278.24	6.16013	2.33333	0.24
0.516309	-0.0452712	102.9	489.932	-18.4856	9	0.54
-7.26972	-0.0932253	41.4	-1282.78	-258.305	2.33333	-0.23
6.03141	-0.0431422	75.4	182.403	226.069	13.6667	1.03
7.32908	-0.0469288	79.7	1475.27	552.657	15.3333	1.15
-2.72787	-0.10202	42.2	-130.495	528.251	11	-0.06
-7.26972	-0.0880177	15.8	-139.228	805.222	3.66667	-1.04
-7.26972	-0.13212	58.1	-477.457	75.5106	6	-0.6
3.11165	-0.045746	85.121	-1608.54	-302.245	14.3333	0.2
-5.97205	-0.128744	65.2	-674.618	-487.103	1	-0.41
6.03141	-0.0400365	98.161	1185.02	589.516	6.66667	0.35
-2.40345	-0.0513949	54.283	-689.794	-145.748	8	-0.35
-1.4302	-0.0409032	49.1	556.214	250.048	5	-0.14
1.16514	-0.0738384	56.738	508.619	847.834	5.66667	0.14
-3.70112	-0.110196	32.9	-275.251	-137.229	6.66667	-0.23
-6.9453	-0.113157	34.019	-427.493	-968.957	6.33333	-0.21
7.6535	-0.0471591	75.826	-780.156	-313.927	20	1.87
7.00466	-0.0263159	109	646.922	1144.16	9.33333	1.55
7.32908	-0.0423577	92.41	1867.23	857.631	20	1.64
17.386	-0.0394115	149.53	1763.66	1251.37	33.3333	4.18
-3.3767	-0.108542	48.054	11.252	278.916	5.66667	0.37
5.70699	-0.050781	72.3	-16.8946	-69.2203	17.6667	0.58
6.68025	-0.0496755	67.3	1420.89	-127.876	16.6667	1.07
7.00466	-0.0456829	145.37	588.541	-42.4385	14.6667	0.79
-0.456944	-0.0714409	45.115	-72.4939	-896.057	17.3333	0.65
3.76049	-0.0500621	109.37	-15.9237	-276.946	11	1.29
-2.07903	-0.0782012	43.9	-84.3084	-373.271	8.33333	0.66
-2.07903	-0.12901	62.134	409.846	172.559	6	0.07
-6.62088	-0.0734141	59.6	-2552.05	-447.549	8.66667	0.4
7.97792	-0.0455937	117.09	2534.06	-129.781	12.6667	1.31
-0.132527	-0.0782661	23.9	200.594	-373.52	3.33333	-0.21
9.27559	-0.0367702	87.528	1426.44	1319.33	17	2.62
-3.05229	-0.0961818	47.897	-423.664	230.407	4.66667	-0.17
1.48956	-0.0697923	58.549	-178.655	-111.955	5.33333	-0.67
-7.26972	-0.0727875	40.661	-844.633	21.4185	2.66667	-0.6
12.1953	-0.0506512	37.842	3105.57	1274.52	33.6667	5.37
-3.3767	-0.105684	41.3	-523.161	-701.102	6.66667	0.29
9.60001	-0.0562147	111.19	988.656	541.252	19	3.01
-4.34996	-0.0872654	71.9	322.812	357.186	2.33333	-0.03
8.62675	-0.0402196	97.8	934.169	327.457	17.6667	2.1
6.03141	-0.0498161	88.914	398.307	247.121	13	0.68
-7.26972	-0.0709891	26.548	-1019.56	-653.422	8	-0.1
13.493	-0.0488162	57.3	2676.33	356.043	37.6667	3.47
-3.3767	-0.0953358	14.918	187.861	78.5868	2	-0.62
9.92443	-0.0516575	63.1	1985.22	65.043	22.3333	2.75
-7.26972	-0.0689412	40.2	-1317.2	-732.814	1.33333	-1.22
10.5733	-0.045448	105	1201.3	355.118	28.3333	2.51
-2.72787	-0.110477	32.5	62.1142	-347.687	5.33333	0.17
-6.62088	-0.108799	56.928	-1155.1	-366.3	3.33333	-0.46
10.2488	-0.0525585	62.05	445.171	832.792	23.3333	3.88
1.16514	-0.047083	101.17	493.941	-466.947	13.67	1.34
2.78723	-0.0393258	123.47	1106.7	-161.897	14	0.46
0.191891	-0.118788	57.77	164.992	-280.778	17	1.47
-6.9453	-0.0940062	73.256	-1236.13	-441.061	2.67	-0.83
4.40932	-0.0583417	104.95	253.419	-388.737	17.67	0.71
3.76049	-0.0536813	76.465	428.635	324.064	19.33	1.84
-5.64763	-0.120303	46.837	223.918	666.457	5.33	-0.19
0.840727	-0.0489906	64.571	-31.6621	152.861	18	0.87
-0.456944	-0.0321491	57.145	-745.756	-187.023	7.67	0.53
-3.05229	-0.0583881	51.259	-440.568	196.818	3	-0.23
-6.62088	-0.109446	35.71	-512.444	235.341	6	0.03
-3.05229	-0.0475683	34.23	461.93	-700.691	1.67	-0.39
7.00466	-0.0489276	94.05	1590.28	1125.53	14.67	3.44
-7.26972	-0.0936123	37.704	-546.494	349.713	0.33	-1.17
0.191891	-0.0563553	139.78	376.806	280.719	9.33	-0.07

## Sheet: Correlations Supp. Fig 3
Correlations supplementary figure 3
Amyloid ratio vs. Disease stage
r(208) = 0.66, p = 1.83123985374051e-27, 95% CI [0.57, 0.73]
pTau181 vs. Disease Stage
r(208) = 0.57, p = 1.49858182133278e-19, 95% CI [0.47, 0.66]
Hippocampal Volume vs. Disease Stage
r(208) = 0.72, p = 5.07541972407964e-35, 95% CI [0.65, 0.78]
Entorhinal Volume vs. Disease Stage
r(208) = 0.49, p = 3.72233598938979e-14, 95% CI [0.38, 0.59]
ADAS-Cog-13 vs. Disease Stage
r(208) = 0.8, p = 3.26109900072844e-47, 95% CI [0.74, 0.84]
PACC5 vs. Disease stage
r(208) = 0.8, p = 7.95772960573741e-48, 95% CI [0.74, 0.84]

[truncated: 3 more sheets: Supp. Fig. 4B, Supp Fig. 5, Supp. Fig. 6]
